# Supplementary material for: Epidemiological data of an influenza A/H5N1 outbreak in elephant seals in Argentina indicates mammal-to-mammal transmission
Source: Nat Commun. 2024 Nov 11;15:9516. doi: 10.1038/s41467-024-53766-5 (PMC11555070; doi:10.1038/s41467-024-53766-5)
Supplement: Supplementary file 6 — Source Data [file 41467_2024_53766_MOESM6_ESM.xlsx]

## Sheet: Figure 2c
Figure 2c
	analysis	state	joint	prior	likelihood	treeModel.rootHeight	age(root)	treeLength	tmrca(marine)	age(marine)	exponential.popSize	exponential.growthRate	gtr.rates.rateAC	gtr.rates.rateAG	gtr.rates.rateAT	gtr.rates.rateCG	gtr.rates.rateCT	gtr.rates.rateGT	frequencies1	frequencies2	frequencies3	frequencies4	alpha	clock.rate	marine.rate	meanRate	coefficientOfVariation	covariance	treeLikelihood	branchRates	coalescent
	HSLC_3rd_codon_position_only_4_runs_combined	80000	-18527.5	-519.846	-18007.7	1.35304	2022.48	35.1162	0.921553	2022.91	756.538	6.71404	0.259031	2.43216	0.184131	0.021209	2.86094	0.242529	0.312202	0.21856	0.227237	0.242001	0.986028	0.0105494	0.00478965	0.00969054	0.161059	0.983707	-18007.7	0	-506.344
	HSLC_3rd_codon_position_only_4_runs_combined	160000	-18514.2	-490.136	-18024	1.18227	2022.65	32.7962	0.913449	2022.92	511.498	6.36529	0.320907	2.26457	0.158278	0.0642154	2.94934	0.242684	0.312962	0.208506	0.235774	0.242759	0.755197	0.0115556	0.00415468	0.0103052	0.19056	0.983707	-18024	0	-477.844
	HSLC_3rd_codon_position_only_4_runs_combined	240000	-18531.6	-509.746	-18021.9	1.24195	2022.59	32.6458	0.897741	2022.94	1022.66	7.14918	0.248894	2.32722	0.136043	0.05176	3.06901	0.167075	0.301889	0.206344	0.237526	0.254241	1.15363	0.0114393	0.00494622	0.0105264	0.167768	0.983707	-18021.9	0	-495.018
	HSLC_3rd_codon_position_only_4_runs_combined	320000	-18527.9	-489.979	-18037.9	1.22653	2022.61	31.7749	0.902867	2022.93	245.942	5.54114	0.316154	2.49247	0.187068	0.03812	2.75265	0.213531	0.306026	0.219468	0.227376	0.247131	1.32157	0.0117165	0.00460249	0.0106488	0.180109	0.983707	-18037.9	0	-477.974
	HSLC_3rd_codon_position_only_4_runs_combined	400000	-18516.8	-497.121	-18019.6	1.20608	2022.63	32.0047	0.955835	2022.88	199.449	5.1269	0.273398	2.43995	0.210429	0.0350708	2.7561	0.285052	0.31524	0.211456	0.234304	0.238999	1.40769	0.0119587	0.00415923	0.0107315	0.194261	0.983707	-18019.6	0	-485.632
	HSLC_3rd_codon_position_only_4_runs_combined	480000	-18534.6	-497.934	-18036.7	1.17546	2022.66	32.187	0.912721	2022.92	1222.91	7.45986	0.271317	2.38841	0.170911	0.0296552	2.86744	0.272272	0.312261	0.214009	0.231779	0.24195	1.09848	0.0121128	0.00559834	0.0111174	0.158533	0.983707	-18036.7	0	-482.738
	HSLC_3rd_codon_position_only_4_runs_combined	560000	-18506.1	-490.4	-18015.7	1.21131	2022.62	31.8458	0.912893	2022.92	245.326	5.55539	0.344756	2.38731	0.196506	0.0354804	2.76888	0.267067	0.312807	0.218152	0.230689	0.238352	0.951219	0.0116704	0.00457595	0.0106146	0.180335	0.983707	-18015.7	0	-479.125
	HSLC_3rd_codon_position_only_4_runs_combined	640000	-18534	-494.798	-18039.2	1.21288	2022.62	32.5684	0.901518	2022.93	542.141	6.47273	0.271113	2.50831	0.170881	0.0368366	2.84049	0.172362	0.296935	0.215188	0.238731	0.249146	1.14689	0.0116173	0.00475495	0.0105027	0.174959	0.983707	-18039.2	0	-481.462
	HSLC_3rd_codon_position_only_4_runs_combined	720000	-18560.2	-512.398	-18047.8	1.32723	2022.51	34.0345	0.912476	2022.92	387.538	5.8086	0.236824	2.27017	0.116207	0.0580792	3.13205	0.186662	0.316449	0.210126	0.232527	0.240898	0.855945	0.0114253	0.00446135	0.0104416	0.180843	0.983707	-18047.8	0	-500.657
	HSLC_3rd_codon_position_only_4_runs_combined	800000	-18524.8	-495.695	-18029.1	1.18567	2022.65	32.0521	0.913868	2022.92	976.674	7.29942	0.280024	2.36954	0.152869	0.0406	2.93243	0.22454	0.303026	0.212632	0.229789	0.254553	1.01457	0.0112252	0.0052544	0.0103245	0.156709	0.983707	-18029.1	0	-481.134
	HSLC_3rd_codon_position_only_4_runs_combined	880000	-18512.1	-487.417	-18024.6	1.20602	2022.63	32.2904	0.912706	2022.92	355.766	6.13617	0.268786	2.43137	0.218749	0.0377467	2.84786	0.195487	0.31868	0.215099	0.217713	0.248508	0.792935	0.0119323	0.00379556	0.0104885	0.203663	0.983707	-18024.6	0	-475.678
	HSLC_3rd_codon_position_only_4_runs_combined	960000	-18526.6	-494.091	-18032.5	1.21508	2022.62	32.111	0.889012	2022.94	181.133	5.0464	0.317458	2.33302	0.18756	0.0224264	2.9031	0.236432	0.310147	0.207249	0.234969	0.247635	1.069	0.0116594	0.00525209	0.0107281	0.162161	0.983707	-18032.5	0	-483.32
	HSLC_3rd_codon_position_only_4_runs_combined	1040000	-18529	-507.832	-18021.2	1.22834	2022.6	32.6586	0.898503	2022.93	181.175	5.02122	0.23756	2.3057	0.182578	0.0462496	2.9968	0.231107	0.312232	0.208811	0.236196	0.242761	1.30227	0.0108627	0.00590124	0.0102247	0.133654	0.983707	-18021.2	0	-496.575
	HSLC_3rd_codon_position_only_4_runs_combined	1120000	-18526.4	-492.196	-18034.2	1.25684	2022.58	32.1484	0.913064	2022.92	203.772	5.29294	0.321929	2.33752	0.19491	0.0275069	2.90432	0.213813	0.320079	0.209017	0.23696	0.233944	1.05687	0.0115318	0.00539649	0.0106309	0.156747	0.983707	-18034.2	0	-481.08
	HSLC_3rd_codon_position_only_4_runs_combined	1200000	-18516	-498.375	-18017.6	1.22604	2022.61	33.3709	0.903578	2022.93	777.092	6.88274	0.330625	2.2632	0.155716	0.0563684	2.92945	0.264639	0.319752	0.203956	0.231438	0.244854	1.10247	0.0111784	0.00431495	0.0100578	0.182244	0.983707	-18017.6	0	-484.461
	HSLC_3rd_codon_position_only_4_runs_combined	1280000	-18536.6	-511.979	-18024.6	1.22974	2022.6	34.3116	0.961289	2022.87	385.456	5.73378	0.244496	2.3507	0.169294	0.025771	2.92527	0.284471	0.306703	0.224948	0.224672	0.243678	0.914204	0.0112982	0.00362927	0.00999786	0.202669	0.983707	-18024.6	0	-500.404
	HSLC_3rd_codon_position_only_4_runs_combined	1360000	-18532.8	-483.969	-18048.9	1.30335	2022.53	32.6609	0.916682	2022.92	1180.82	7.49716	0.29788	2.43259	0.139514	0.0333392	2.8544	0.242274	0.307433	0.217769	0.232687	0.242111	1.17851	0.0115038	0.00372064	0.0101076	0.201971	0.983707	-18048.9	0	-468.948
	HSLC_3rd_codon_position_only_4_runs_combined	1440000	-18536.4	-498.923	-18037.4	1.18704	2022.65	32.1468	0.934606	2022.9	803.529	6.92058	0.256546	2.46122	0.163975	0.0525585	2.80363	0.262076	0.3099	0.213066	0.226384	0.25065	1.08166	0.0115633	0.00484807	0.0105705	0.171852	0.983707	-18037.4	0	-484.816
	HSLC_3rd_codon_position_only_4_runs_combined	1520000	-18541.2	-501.717	-18039.5	1.22112	2022.61	32.8048	0.940498	2022.89	288.299	5.64301	0.346468	2.41849	0.195943	0.0268817	2.78665	0.225576	0.318795	0.210701	0.229628	0.240876	0.789554	0.0112191	0.0040881	0.0101321	0.189033	0.983707	-18039.5	0	-490.64
	HSLC_3rd_codon_position_only_4_runs_combined	1600000	-18533.5	-499.721	-18033.8	1.27466	2022.56	33.6978	0.920707	2022.91	806.952	6.81424	0.330832	2.37623	0.151897	0.0470538	2.88148	0.212502	0.307261	0.213863	0.234156	0.24472	0.961978	0.0112328	0.00387854	0.00998802	0.195054	0.983707	-18033.8	0	-486.192
	HSLC_3rd_codon_position_only_4_runs_combined	1680000	-18535.3	-517.903	-18017.4	1.19766	2022.64	33.6039	0.908633	2022.92	415.206	5.91017	0.224063	2.25988	0.129027	0.023055	3.18147	0.182508	0.330906	0.212001	0.223241	0.233853	1.14573	0.0105287	0.0062491	0.0099579	0.118409	0.983707	-18017.4	0	-505.265
	HSLC_3rd_codon_position_only_4_runs_combined	1760000	-18539.7	-526.812	-18012.9	1.20813	2022.62	34.7492	0.925702	2022.91	557.987	6.09433	0.273189	2.504	0.176049	0.0315382	2.8149	0.200331	0.308519	0.205462	0.224363	0.261656	1.34593	0.0110115	0.00524379	0.010156	0.154203	0.983707	-18012.9	0	-513.421
	HSLC_3rd_codon_position_only_4_runs_combined	1840000	-18524.5	-518.083	-18006.4	1.19146	2022.64	34.4608	0.898438	2022.93	460.524	5.92968	0.296552	2.31912	0.157214	0.0604801	2.94067	0.225963	0.313163	0.205033	0.235492	0.246311	0.856569	0.0108763	0.00409923	0.0097983	0.185102	0.983707	-18006.4	0	-506.194
	HSLC_3rd_codon_position_only_4_runs_combined	1920000	-18547.6	-525.531	-18022	1.23892	2022.59	35.1844	0.936402	2022.9	808.644	6.76547	0.308233	2.34457	0.175265	0.0342387	2.86888	0.268815	0.315153	0.213073	0.222827	0.248947	0.969744	0.0103785	0.00544015	0.00964848	0.139478	0.983707	-18022	0	-511.883
	HSLC_3rd_codon_position_only_4_runs_combined	2000000	-18550.8	-526.781	-18024	1.20943	2022.62	34.191	0.938397	2022.89	313.373	5.55045	0.297335	2.44946	0.191095	0.0310097	2.80759	0.223509	0.309657	0.222353	0.220723	0.247267	0.788728	0.0103969	0.0056	0.0097598	0.135067	0.983707	-18024	0	-515.582
	HSLC_3rd_codon_position_only_4_runs_combined	2080000	-18526.5	-492.475	-18034	1.18009	2022.65	31.7081	0.917571	2022.92	640.315	6.67877	0.257791	2.44196	0.199342	0.0332975	2.81947	0.248133	0.312159	0.210473	0.225298	0.25207	1.02822	0.0118315	0.00487312	0.010803	0.174155	0.983707	-18034	0	-478.916
	HSLC_3rd_codon_position_only_4_runs_combined	2160000	-18546	-519.418	-18026.5	1.20648	2022.63	34.4355	0.93778	2022.9	565.213	6.2638	0.302729	2.36468	0.129555	0.0479025	2.94398	0.21116	0.307998	0.214443	0.233343	0.244216	1.04966	0.0110973	0.00477193	0.0101314	0.168509	0.983707	-18026.5	0	-506.483
	HSLC_3rd_codon_position_only_4_runs_combined	2240000	-18524.7	-493.733	-18031	1.1946	2022.64	30.9829	0.923147	2022.91	221.993	5.42348	0.29887	2.48485	0.156849	0.0280393	2.84158	0.189811	0.319081	0.209461	0.217879	0.253579	0.8924	0.0118172	0.00672953	0.0111745	0.125688	0.983707	-18031	0	-482.5
	HSLC_3rd_codon_position_only_4_runs_combined	2320000	-18524.3	-504.417	-18019.8	1.24854	2022.58	33.1947	0.938945	2022.89	915.106	7.03926	0.325905	2.25283	0.150785	0.0652438	2.98838	0.216856	0.32521	0.205274	0.22923	0.240286	1.10689	0.0118287	0.0041189	0.0106382	0.19413	0.983707	-18019.8	0	-490.121
	HSLC_3rd_codon_position_only_4_runs_combined	2400000	-18509.2	-492.99	-18016.2	1.16212	2022.67	31.9638	0.913938	2022.92	303.413	5.74754	0.289058	2.49396	0.164841	0.0241403	2.77029	0.257704	0.312701	0.216723	0.228706	0.24187	0.857685	0.0112588	0.00527512	0.0103458	0.156571	0.983707	-18016.2	0	-481.469
	HSLC_3rd_codon_position_only_4_runs_combined	2480000	-18507.2	-492.914	-18014.3	1.17052	2022.66	32.7642	0.907126	2022.93	661.339	6.70511	0.266501	2.57411	0.17935	0.0296748	2.72086	0.2295	0.301995	0.222289	0.231333	0.244383	1.13292	0.0116266	0.00364058	0.0101943	0.205239	0.983707	-18014.3	0	-479.362
	HSLC_3rd_codon_position_only_4_runs_combined	2560000	-18514.4	-489.38	-18025	1.24414	2022.59	32.682	0.926138	2022.91	604.47	6.68899	0.276045	2.18613	0.163622	0.0449923	3.09224	0.236972	0.316813	0.206058	0.235423	0.241706	1.14477	0.01152	0.00478788	0.0103843	0.172989	0.983707	-18025	0	-475.742
	HSLC_3rd_codon_position_only_4_runs_combined	2640000	-18504.6	-481.117	-18023.5	1.28766	2022.55	32.2581	0.93752	2022.9	479.995	6.57968	0.282602	2.3827	0.172999	0.0385698	2.90199	0.221138	0.309301	0.213513	0.235517	0.24167	0.974478	0.0120686	0.00425684	0.0107093	0.192708	0.983707	-18023.5	0	-468.191
	HSLC_3rd_codon_position_only_4_runs_combined	2720000	-18514.7	-491.613	-18023.1	1.22536	2022.61	31.9573	0.922151	2022.91	246.677	5.42378	0.249349	2.31985	0.168444	0.0470043	3.01381	0.201543	0.321289	0.203045	0.231652	0.244015	1.14727	0.0115779	0.00491027	0.0105447	0.170343	0.983707	-18023.1	0	-480.066
	HSLC_3rd_codon_position_only_4_runs_combined	2800000	-18536.4	-500.041	-18036.4	1.20919	2022.62	32.8274	0.901573	2022.93	1265.39	7.46092	0.277244	2.39461	0.137894	0.0411158	2.90206	0.247082	0.309954	0.214108	0.233209	0.24273	1.22117	0.0116585	0.00484352	0.0106449	0.173041	0.983707	-18036.4	0	-484.67
	HSLC_3rd_codon_position_only_4_runs_combined	2880000	-18549	-525.526	-18023.4	1.30599	2022.53	35.3537	0.912417	2022.92	666.822	6.42878	0.304671	2.4067	0.23246	0.0229353	2.7621	0.271135	0.310246	0.214751	0.233239	0.241764	1.2413	0.0101116	0.00451681	0.00928027	0.163327	0.983707	-18023.4	0	-511.993
	HSLC_3rd_codon_position_only_4_runs_combined	2960000	-18521.4	-507.069	-18014.3	1.2314	2022.6	33.2188	0.912703	2022.92	313.371	5.71249	0.282829	2.35502	0.187062	0.0244139	2.94165	0.20902	0.319181	0.207172	0.233081	0.240566	1.15698	0.011483	0.00426143	0.01038	0.18692	0.983707	-18014.3	0	-495.075
	HSLC_3rd_codon_position_only_4_runs_combined	3040000	-18518.7	-491.362	-18027.4	1.20221	2022.63	32.7162	0.905212	2022.93	604.351	6.67778	0.293979	2.37874	0.191058	0.0321259	2.88187	0.222233	0.307144	0.213448	0.238783	0.240626	1.06795	0.0114743	0.00454672	0.0102626	0.179035	0.983707	-18027.4	0	-477.942
	HSLC_3rd_codon_position_only_4_runs_combined	3120000	-18560.6	-525.168	-18035.4	1.26154	2022.57	35.9156	0.971512	2022.86	1817.36	7.74176	0.258084	2.2331	0.201851	0.0390789	3.02218	0.245705	0.315935	0.222336	0.222562	0.239167	1.16932	0.0102998	0.00330599	0.00911487	0.202748	0.983707	-18035.4	0	-509.679
	HSLC_3rd_codon_position_only_4_runs_combined	3200000	-18566.7	-519.928	-18046.8	1.24242	2022.59	35.9893	0.933733	2022.9	1405.54	7.47602	0.307352	2.46962	0.162734	0.0492151	2.7731	0.237977	0.309491	0.222584	0.23085	0.237075	1.01522	0.0106326	0.00355129	0.00940247	0.198621	0.983707	-18046.8	0	-505.219
	HSLC_3rd_codon_position_only_4_runs_combined	3280000	-18554.2	-513.519	-18040.6	1.2153	2022.62	34.2739	0.961787	2022.87	405.206	5.96783	0.244817	2.18736	0.166276	0.0203645	3.16674	0.214438	0.32786	0.207871	0.22924	0.235029	0.92429	0.0116864	0.00436155	0.010498	0.186257	0.983707	-18040.6	0	-501.494
	HSLC_3rd_codon_position_only_4_runs_combined	3360000	-18515.6	-490.966	-18024.6	1.17643	2022.66	31.7932	0.906863	2022.93	229.706	5.46891	0.279745	2.33989	0.142423	0.0212313	2.9705	0.246214	0.31736	0.213087	0.234462	0.235092	1.02741	0.0111351	0.00555657	0.0103193	0.147186	0.983707	-18024.6	0	-479.623
	HSLC_3rd_codon_position_only_4_runs_combined	3440000	-18547.5	-513.474	-18034	1.15013	2022.68	33.1603	0.944297	2022.89	499.133	6.11662	0.267634	2.36838	0.171349	0.0394406	2.88668	0.266511	0.304998	0.216338	0.222589	0.256075	0.829701	0.0114115	0.00476041	0.0104293	0.172508	0.983707	-18034	0	-501.196
	HSLC_3rd_codon_position_only_4_runs_combined	3520000	-18532.3	-509.107	-18023.2	1.19658	2022.64	33.7021	0.891317	2022.94	428.235	6.03774	0.287876	2.48217	0.138966	0.0396573	2.78675	0.264584	0.317984	0.214168	0.216407	0.251441	1.00696	0.0108053	0.00498988	0.0099158	0.158652	0.983707	-18023.2	0	-496.75
	HSLC_3rd_codon_position_only_4_runs_combined	3600000	-18513	-482.69	-18030.3	1.18831	2022.64	31.1002	0.925792	2022.91	425.539	6.28374	0.338572	2.52739	0.144817	0.0441019	2.72841	0.216705	0.30842	0.207334	0.235249	0.248997	1.08828	0.0119591	0.00519638	0.0109234	0.167108	0.983707	-18030.3	0	-469.777
	HSLC_3rd_codon_position_only_4_runs_combined	3680000	-18518	-487.723	-18030.3	1.19608	2022.64	31.6198	0.899294	2022.93	399.483	5.99934	0.327323	2.48417	0.17029	0.0397762	2.7215	0.25694	0.302724	0.222032	0.220602	0.254642	1.14792	0.0119512	0.00419493	0.0106917	0.193249	0.983707	-18030.3	0	-475.184
	HSLC_3rd_codon_position_only_4_runs_combined	3760000	-18504	-462.979	-18041	1.16828	2022.66	29.794	0.897377	2022.94	323.17	5.98797	0.26059	2.41853	0.177814	0.0620409	2.87013	0.210895	0.319353	0.216525	0.219463	0.244659	1.02942	0.0128745	0.00496573	0.0116289	0.182339	0.983707	-18041	0	-450.701
	HSLC_3rd_codon_position_only_4_runs_combined	3840000	-18503.8	-491.209	-18012.6	1.18262	2022.65	31.6513	0.8961	2022.94	514.801	6.59892	0.27558	2.37741	0.248494	0.0372245	2.85315	0.20814	0.304557	0.219981	0.232405	0.243056	1.12855	0.0120964	0.00486714	0.0109714	0.177125	0.983707	-18012.6	0	-477.754
	HSLC_3rd_codon_position_only_4_runs_combined	3920000	-18546.5	-507.222	-18039.3	1.28006	2022.55	32.6811	0.898779	2022.93	540.633	6.11367	0.244759	2.21176	0.197717	0.0213914	3.07796	0.24641	0.333763	0.200206	0.226709	0.239321	1.07174	0.011339	0.00441898	0.0103579	0.181082	0.983707	-18039.3	0	-494.395
	HSLC_3rd_codon_position_only_4_runs_combined	4000000	-18556.3	-530.563	-18025.8	1.24481	2022.59	34.8377	0.918482	2022.91	756.789	6.50774	0.317777	2.2807	0.140265	0.0252689	2.97539	0.260592	0.318461	0.211866	0.225506	0.244167	1.05658	0.0101147	0.00404152	0.00926482	0.177998	0.983707	-18025.8	0	-517.217
	HSLC_3rd_codon_position_only_4_runs_combined	4080000	-18499.1	-497.069	-18002.1	1.19761	2022.64	32.4999	0.919397	2022.91	455.975	6.17748	0.273683	2.30709	0.15191	0.0207388	3.02406	0.222521	0.323619	0.206344	0.235528	0.23451	1.02182	0.0109529	0.00529499	0.0101003	0.151977	0.983707	-18002.1	0	-484.408
	HSLC_3rd_codon_position_only_4_runs_combined	4160000	-18537.2	-509.815	-18027.4	1.27995	2022.55	34.2004	0.944023	2022.89	367.828	5.7923	0.264698	2.46416	0.205854	0.0376886	2.79527	0.232326	0.31397	0.21285	0.231509	0.24167	1.38119	0.0109943	0.00472239	0.00992882	0.168657	0.983707	-18027.4	0	-497.182
	HSLC_3rd_codon_position_only_4_runs_combined	4240000	-18517.9	-505.749	-18012.2	1.24387	2022.59	33.0031	0.905607	2022.93	212.638	5.25804	0.281185	2.3991	0.166215	0.038582	2.92343	0.191495	0.310498	0.220905	0.225903	0.242694	0.800673	0.0108034	0.00520982	0.0100438	0.152345	0.983707	-18012.2	0	-495.191
	HSLC_3rd_codon_position_only_4_runs_combined	4320000	-18518.2	-502.878	-18015.3	1.19736	2022.64	32.5062	0.901245	2022.93	664.017	6.83089	0.364552	2.40589	0.207898	0.035948	2.7545	0.231222	0.310754	0.218143	0.22389	0.247213	0.870879	0.0110069	0.00557172	0.0102054	0.14498	0.983707	-18015.3	0	-489.45
	HSLC_3rd_codon_position_only_4_runs_combined	4400000	-18535.6	-524.261	-18011.3	1.18782	2022.65	35.7423	0.933448	2022.9	1165.11	6.98283	0.296851	2.369	0.149514	0.0306986	2.89112	0.262816	0.306789	0.221271	0.222134	0.249806	1.36331	0.0100366	0.00367577	0.0089715	0.188452	0.983707	-18011.3	0	-509.547
	HSLC_3rd_codon_position_only_4_runs_combined	4480000	-18534.4	-502.379	-18032	1.18133	2022.65	32.2642	0.889842	2022.94	312.648	5.56409	0.356995	2.35244	0.137102	0.0499079	2.85876	0.244792	0.316644	0.195099	0.229167	0.25909	0.981659	0.0115536	0.00558718	0.0107226	0.151929	0.983707	-18032	0	-490.679
	HSLC_3rd_codon_position_only_4_runs_combined	4560000	-18519.1	-501.21	-18017.9	1.11632	2022.72	32.5613	0.936172	2022.9	1538.97	7.68732	0.295837	2.33785	0.209726	0.0494906	2.86195	0.24515	0.311328	0.204539	0.233799	0.250334	1.05578	0.0117885	0.00421164	0.0106125	0.191276	0.983707	-18017.9	0	-485.825
	HSLC_3rd_codon_position_only_4_runs_combined	4640000	-18534.1	-524.484	-18009.6	1.1982	2022.63	34.3101	0.920181	2022.91	781.899	6.68339	0.296052	2.5735	0.173539	0.049126	2.67494	0.232846	0.319936	0.215424	0.219859	0.244781	1.01361	0.0111167	0.00463027	0.0101957	0.172708	0.983707	-18009.6	0	-510.864
	HSLC_3rd_codon_position_only_4_runs_combined	4720000	-18548.4	-510.552	-18037.8	1.21968	2022.61	33.9912	0.92209	2022.91	439.432	5.93104	0.235685	2.42632	0.164764	0.0290603	2.93761	0.206555	0.311057	0.208578	0.231066	0.249299	1.02069	0.0109453	0.00396017	0.00981974	0.189842	0.983707	-18037.8	0	-498.391
	HSLC_3rd_codon_position_only_4_runs_combined	4800000	-18506.1	-473.94	-18032.2	1.17337	2022.66	30.7263	0.953865	2022.88	232.956	5.63243	0.283149	2.34379	0.170517	0.0425246	2.93634	0.22368	0.308027	0.22286	0.228662	0.24045	1.09363	0.0127245	0.00443058	0.011342	0.194137	0.983707	-18032.2	0	-462.328
	HSLC_3rd_codon_position_only_4_runs_combined	4880000	-18493.2	-484.07	-18009.2	1.15711	2022.68	31.832	0.903207	2022.93	1203.55	7.46749	0.294728	2.40431	0.220243	0.0431466	2.83228	0.205294	0.311012	0.212251	0.234274	0.242464	0.813464	0.0120629	0.00451034	0.010782	0.186043	0.983707	-18009.2	0	-469.611
	HSLC_3rd_codon_position_only_4_runs_combined	4960000	-18543.4	-518.085	-18025.3	1.1736	2022.66	34.3243	0.91408	2022.92	624.313	6.54686	0.288222	2.37662	0.203735	0.0320088	2.88261	0.216801	0.321297	0.210289	0.225087	0.243327	1.0043	0.0107788	0.00427103	0.0097582	0.179039	0.983707	-18025.3	0	-504.956
	HSLC_3rd_codon_position_only_4_runs_combined	5040000	-18527.3	-509.923	-18017.4	1.27759	2022.56	33.3995	0.916773	2022.92	496.761	6.21216	0.299919	2.34544	0.163659	0.0449043	2.92811	0.217974	0.311747	0.206666	0.227797	0.253791	0.891746	0.0116767	0.00485572	0.0106514	0.172916	0.983707	-18017.4	0	-497.412
	HSLC_3rd_codon_position_only_4_runs_combined	5120000	-18534.2	-520.221	-18014	1.17482	2022.66	33.7191	0.926972	2022.91	989.059	6.9219	0.233448	2.5988	0.217994	0.0635591	2.65239	0.233806	0.299239	0.225805	0.233813	0.241143	1.03948	0.0107609	0.00471095	0.00988425	0.166092	0.983707	-18014	0	-506.088
	HSLC_3rd_codon_position_only_4_runs_combined	5200000	-18538.6	-512.71	-18025.9	1.19378	2022.64	33.6083	0.919172	2022.91	660.871	6.38952	0.22087	2.38152	0.138588	0.0615018	2.92643	0.271088	0.308539	0.208966	0.236012	0.246483	0.741025	0.0108085	0.00521139	0.00998959	0.15237	0.983707	-18025.9	0	-500.056
	HSLC_3rd_codon_position_only_4_runs_combined	5280000	-18562.3	-541.211	-18021.1	1.25292	2022.58	35.413	0.895822	2022.94	690.547	6.32622	0.363177	2.42751	0.174055	0.0341214	2.79294	0.208194	0.307217	0.214292	0.233137	0.245354	0.884792	0.0102213	0.00564281	0.00964564	0.130974	0.983707	-18021.1	0	-528.26
	HSLC_3rd_codon_position_only_4_runs_combined	5360000	-18538.6	-509.293	-18029.3	1.18545	2022.65	33.1213	0.946535	2022.89	372.694	5.89653	0.372853	2.36088	0.197664	0.0259175	2.85374	0.188947	0.319834	0.210147	0.231068	0.238951	0.982552	0.0116759	0.00491426	0.010678	0.171345	0.983707	-18029.3	0	-497.179
	HSLC_3rd_codon_position_only_4_runs_combined	5440000	-18541.5	-495.124	-18046.4	1.17662	2022.66	33.0567	0.907465	2022.93	2363.89	8.40386	0.306533	2.26972	0.184817	0.0387105	3.01737	0.182851	0.310904	0.212167	0.236795	0.240134	0.885936	0.0123714	0.00412206	0.0109651	0.198877	0.983707	-18046.4	0	-478.958
	HSLC_3rd_codon_position_only_4_runs_combined	5520000	-18509.8	-491.363	-18018.4	1.19159	2022.64	32.1614	0.915019	2022.92	768.669	6.89027	0.278458	2.17918	0.180219	0.0269829	3.13077	0.204397	0.318621	0.220076	0.224537	0.236766	0.958069	0.011552	0.00442078	0.0104466	0.183285	0.983707	-18018.4	0	-477.645
	HSLC_3rd_codon_position_only_4_runs_combined	5600000	-18516.4	-491.958	-18024.5	1.2041	2022.63	31.9488	0.917017	2022.92	565.705	6.49662	0.311267	2.33494	0.193035	0.0492635	2.93175	0.179745	0.315945	0.211937	0.239613	0.232505	1.00293	0.0114941	0.00554973	0.010586	0.152162	0.983707	-18024.5	0	-478.728
	HSLC_3rd_codon_position_only_4_runs_combined	5680000	-18508.2	-478.059	-18030.2	1.19912	2022.63	30.9752	0.909196	2022.92	263.447	5.62631	0.376324	2.28834	0.176449	0.038285	2.88091	0.2397	0.321021	0.207121	0.242833	0.229025	1.17589	0.011961	0.00563179	0.0109687	0.155858	0.983707	-18030.2	0	-466.07
	HSLC_3rd_codon_position_only_4_runs_combined	5760000	-18537.3	-505.166	-18032.2	1.2473	2022.59	32.8728	0.950742	2022.88	303.752	5.62895	0.314299	2.21981	0.202922	0.0354524	3.01874	0.208777	0.32563	0.205838	0.229055	0.239478	1.0251	0.0115287	0.00471389	0.0104677	0.175088	0.983707	-18032.2	0	-493.497
	HSLC_3rd_codon_position_only_4_runs_combined	5840000	-18558.9	-531.846	-18027.1	1.22211	2022.61	35.5641	0.944149	2022.89	1358.31	7.15919	0.237277	2.3464	0.165364	0.031947	2.98246	0.236546	0.31435	0.21736	0.22279	0.245501	1.00591	0.0105903	0.00402205	0.00956072	0.184195	0.983707	-18027.1	0	-517.391
	HSLC_3rd_codon_position_only_4_runs_combined	5920000	-18575.4	-538.511	-18036.9	1.3255	2022.51	37.2047	0.944205	2022.89	381.442	5.56934	0.275772	2.34847	0.234426	0.0433483	2.88248	0.215507	0.300643	0.216825	0.233869	0.248664	0.922564	0.00944146	0.00412618	0.0086148	0.166327	0.983707	-18036.9	0	-527.19
	HSLC_3rd_codon_position_only_4_runs_combined	6000000	-18548.5	-512.07	-18036.4	1.24525	2022.59	34.8192	0.948233	2022.88	551.26	6.32002	0.242402	2.40349	0.171077	0.0460471	2.93607	0.20092	0.311329	0.221827	0.225219	0.241625	1.01522	0.0116131	0.00374937	0.0102077	0.202151	0.983707	-18036.4	0	-499.346
	HSLC_3rd_codon_position_only_4_runs_combined	6080000	-18544.4	-530.786	-18013.6	1.20451	2022.63	34.9148	0.940185	2022.89	550.511	6.09412	0.325246	2.39824	0.180983	0.0284389	2.80769	0.2594	0.321123	0.206393	0.22683	0.245655	1.29091	0.0104193	0.00555426	0.00973955	0.136759	0.983707	-18013.6	0	-517.508
	HSLC_3rd_codon_position_only_4_runs_combined	6160000	-18537.1	-509.616	-18027.5	1.23459	2022.6	33.7258	0.940851	2022.89	1568.36	7.60493	0.244205	2.38562	0.241417	0.0321126	2.84441	0.252236	0.318173	0.210231	0.235837	0.235759	1.34772	0.0115871	0.00395826	0.0102987	0.196216	0.983707	-18027.5	0	-493.825
	HSLC_3rd_codon_position_only_4_runs_combined	6240000	-18545.5	-497.116	-18048.4	1.28305	2022.55	33.1971	0.882127	2022.95	549.243	6.3897	0.306378	2.39719	0.160494	0.0310525	2.89658	0.208303	0.309628	0.216007	0.231384	0.242981	0.86098	0.0114659	0.00526753	0.010529	0.159391	0.983707	-18048.4	0	-484.36
	HSLC_3rd_codon_position_only_4_runs_combined	6320000	-18514.5	-489.638	-18024.9	1.2381	2022.59	31.7765	0.91368	2022.92	408.286	6.19129	0.312616	2.42412	0.178788	0.0365723	2.78454	0.26336	0.302453	0.211396	0.23307	0.253081	0.803562	0.0115792	0.00462	0.0105329	0.178179	0.983707	-18024.9	0	-477.521
	HSLC_3rd_codon_position_only_4_runs_combined	6400000	-18506.6	-463.647	-18043	1.1727	2022.66	30.3715	0.887369	2022.95	268.842	5.77287	0.316721	2.30929	0.202417	0.033196	2.92677	0.211606	0.306726	0.206794	0.237776	0.248703	0.914288	0.0124971	0.00544389	0.0113607	0.166766	0.983707	-18043	0	-451.993
	HSLC_3rd_codon_position_only_4_runs_combined	6480000	-18522.4	-506.614	-18015.7	1.18046	2022.65	33.2167	0.969972	2022.86	414.248	6.03841	0.296631	2.48574	0.154781	0.0414922	2.83795	0.183406	0.299266	0.217009	0.236101	0.247623	0.978614	0.0107622	0.00534918	0.00990636	0.147794	0.983707	-18015.7	0	-494.316
	HSLC_3rd_codon_position_only_4_runs_combined	6560000	-18512.7	-497.534	-18015.2	1.20683	2022.63	32.0954	0.925564	2022.91	660.158	6.54493	0.288821	2.29016	0.173268	0.0254234	2.93884	0.283488	0.311856	0.223682	0.224977	0.239485	0.839147	0.0120281	0.00568166	0.0110799	0.155388	0.983707	-18015.2	0	-484.373
	HSLC_3rd_codon_position_only_4_runs_combined	6640000	-18542.6	-532.705	-18009.9	1.29467	2022.54	35.5102	0.899413	2022.93	778.117	6.65331	0.309615	2.49443	0.149241	0.0355004	2.84226	0.168953	0.308877	0.209767	0.229823	0.251533	0.815144	0.0106276	0.00479959	0.00977908	0.161803	0.983707	-18009.9	0	-519.568
	HSLC_3rd_codon_position_only_4_runs_combined	6720000	-18526	-506.18	-18019.8	1.19719	2022.64	31.5403	0.914195	2022.92	225.678	5.30169	0.294231	2.42024	0.182496	0.0327137	2.87575	0.194563	0.321494	0.211951	0.222988	0.243567	0.928683	0.0119653	0.00627287	0.011275	0.139453	0.983707	-18019.8	0	-495.004
	HSLC_3rd_codon_position_only_4_runs_combined	6800000	-18521.8	-505.845	-18016	1.27007	2022.56	33.5261	0.918907	2022.91	671.49	6.69591	0.297538	2.45106	0.156277	0.0413461	2.84561	0.208171	0.311627	0.213985	0.225066	0.249322	0.901833	0.0109664	0.00429318	0.00990351	0.180527	0.983707	-18016	0	-492.675
	HSLC_3rd_codon_position_only_4_runs_combined	6880000	-18523.6	-492.653	-18031	1.20472	2022.63	31.8714	0.959363	2022.87	154.83	4.92993	0.379981	2.48104	0.189127	0.0422026	2.7358	0.171845	0.312845	0.213793	0.227752	0.245609	0.887302	0.0112709	0.00543572	0.0103443	0.152333	0.983707	-18031	0	-482.562
	HSLC_3rd_codon_position_only_4_runs_combined	6960000	-18543.6	-516.913	-18026.7	1.20237	2022.63	33.9377	0.907238	2022.93	1980.32	7.88956	0.266748	2.46548	0.16821	0.037943	2.80719	0.254425	0.319024	0.207757	0.22807	0.245148	0.984737	0.010978	0.00490964	0.0100371	0.163162	0.983707	-18026.7	0	-501.226
	HSLC_3rd_codon_position_only_4_runs_combined	7040000	-18514.7	-487.028	-18027.7	1.17968	2022.65	31.5558	0.924513	2022.91	561.254	6.52291	0.30723	2.38847	0.187908	0.0193577	2.8893	0.207734	0.305903	0.217577	0.229669	0.24685	1.06489	0.0115922	0.00577111	0.0107093	0.147545	0.983707	-18027.7	0	-473.616
	HSLC_3rd_codon_position_only_4_runs_combined	7120000	-18520.2	-473.171	-18047	1.18954	2022.64	31.2714	0.922215	2022.91	293.658	5.83704	0.260186	2.31552	0.13567	0.060475	2.97749	0.250655	0.324689	0.205091	0.22841	0.24181	0.996812	0.0119939	0.00532348	0.0108932	0.16421	0.983707	-18047	0	-461.28
	HSLC_3rd_codon_position_only_4_runs_combined	7200000	-18496.8	-478.892	-18017.9	1.16201	2022.67	30.419	0.912954	2022.92	319.429	5.87224	0.291869	2.45791	0.138848	0.030544	2.87157	0.20926	0.31023	0.21525	0.226079	0.248441	0.850996	0.0124861	0.00489397	0.0113142	0.180381	0.983707	-18017.9	0	-467.139
	HSLC_3rd_codon_position_only_4_runs_combined	7280000	-18517.7	-481.919	-18035.8	1.20611	2022.63	31.1764	0.89787	2022.94	772.116	6.88675	0.25083	2.38355	0.204317	0.0474117	2.87004	0.243849	0.303596	0.222641	0.230284	0.243479	0.694798	0.0119592	0.00548057	0.0109911	0.159742	0.983707	-18035.8	0	-468.554
	HSLC_3rd_codon_position_only_4_runs_combined	7360000	-18510.8	-476.206	-18034.6	1.13207	2022.7	31.2988	0.967416	2022.87	433.732	6.27639	0.264787	2.32235	0.140975	0.0667008	2.98208	0.223102	0.318978	0.209563	0.232527	0.238931	0.82993	0.0117912	0.00444926	0.0105803	0.184963	0.983707	-18034.6	0	-463.92
	HSLC_3rd_codon_position_only_4_runs_combined	7440000	-18536	-519.957	-18016	1.34531	2022.49	33.8436	0.93311	2022.9	262.088	5.20432	0.307655	2.35718	0.169112	0.0408358	2.92207	0.203147	0.30813	0.215934	0.234742	0.241194	0.866395	0.0105277	0.00526504	0.00985066	0.146849	0.983707	-18016	0	-509.123
	HSLC_3rd_codon_position_only_4_runs_combined	7520000	-18544.9	-523.082	-18021.8	1.19808	2022.63	33.8372	0.913125	2022.92	235.763	5.16168	0.395044	2.07918	0.182844	0.0637591	3.01191	0.267262	0.311207	0.210509	0.240427	0.237857	0.86068	0.0109337	0.00543618	0.0102194	0.147744	0.983707	-18021.8	0	-512.365
	HSLC_3rd_codon_position_only_4_runs_combined	7600000	-18525.4	-527.427	-17998	1.17656	2022.66	34.8225	0.898891	2022.93	1904.91	7.79148	0.269541	2.33972	0.173225	0.0418521	2.93271	0.242945	0.313458	0.219797	0.232225	0.23452	1.072	0.0104718	0.00516933	0.00968505	0.148836	0.983707	-17998	0	-511.709
	HSLC_3rd_codon_position_only_4_runs_combined	7680000	-18533.6	-530.911	-18002.7	1.29994	2022.53	36.4007	0.941675	2022.89	883.829	6.63141	0.294643	2.41771	0.1796	0.0425676	2.83963	0.225856	0.31401	0.215047	0.22764	0.243303	1.0855	0.01044	0.00370061	0.00934092	0.192159	0.983707	-18002.7	0	-517.343
	HSLC_3rd_codon_position_only_4_runs_combined	7760000	-18539.1	-520.868	-18018.2	1.22233	2022.61	33.8491	0.902225	2022.93	1391.57	7.40192	0.292083	2.30262	0.161448	0.0242407	2.94941	0.270195	0.307041	0.22009	0.232153	0.240716	0.842692	0.0100627	0.00512109	0.00936992	0.144147	0.983707	-18018.2	0	-506.305
	HSLC_3rd_codon_position_only_4_runs_combined	7840000	-18505.6	-489.497	-18016.1	1.21859	2022.61	32.0416	0.941328	2022.89	341.76	5.94547	0.311847	2.34293	0.212954	0.0413308	2.92806	0.162873	0.305509	0.208087	0.24051	0.245894	0.89418	0.0119465	0.00442773	0.0107657	0.18707	0.983707	-18016.1	0	-477.643
	HSLC_3rd_codon_position_only_4_runs_combined	7920000	-18493.7	-464.549	-18029.1	1.13593	2022.7	29.9039	0.89196	2022.94	1122.51	7.79016	0.314555	2.5571	0.164854	0.0392281	2.72478	0.199481	0.298532	0.214801	0.234395	0.252272	0.872561	0.0131832	0.00505774	0.0117952	0.182982	0.983707	-18029.1	0	-449.549
	HSLC_3rd_codon_position_only_4_runs_combined	8000000	-18513.7	-484.381	-18029.3	1.26023	2022.57	31.8735	0.915663	2022.92	277.153	5.61116	0.319875	2.39389	0.156348	0.0595792	2.882	0.188315	0.309486	0.211871	0.239946	0.238697	1.19397	0.0116281	0.00476211	0.0105245	0.174885	0.983707	-18029.3	0	-472.462
	HSLC_3rd_codon_position_only_4_runs_combined	8080000	-18509.6	-470.317	-18039.3	1.14001	2022.69	30.3739	0.921459	2022.91	800.198	7.23905	0.34699	2.31316	0.133015	0.0676739	2.8838	0.255361	0.31578	0.212606	0.222581	0.249034	1.21505	0.0121086	0.00420706	0.0107906	0.194373	0.983707	-18039.3	0	-455.684
	HSLC_3rd_codon_position_only_4_runs_combined	8160000	-18511.6	-478.882	-18032.7	1.16373	2022.67	32.1768	0.899993	2022.93	1180.72	7.42588	0.287138	2.44299	0.176622	0.0240691	2.83068	0.238497	0.30752	0.215546	0.232085	0.244849	0.931441	0.0118256	0.00420667	0.010408	0.191761	0.983707	-18032.7	0	-464.347
	HSLC_3rd_codon_position_only_4_runs_combined	8240000	-18538	-486.596	-18051.4	1.21048	2022.62	32.4693	0.904938	2022.93	300.667	5.92547	0.339695	2.39558	0.145254	0.0504185	2.83257	0.236483	0.314153	0.202798	0.239245	0.243804	0.782088	0.0119567	0.00447985	0.0106336	0.1858	0.983707	-18051.4	0	-475.171
	HSLC_3rd_codon_position_only_4_runs_combined	8320000	-18546.2	-516.7	-18029.5	1.15664	2022.68	34.7656	0.896681	2022.94	1386.72	7.42404	0.310338	2.35036	0.184119	0.0170699	2.92012	0.217988	0.314203	0.218709	0.229882	0.237207	1.03326	0.0105291	0.00365403	0.00940586	0.1945	0.983707	-18029.5	0	-501.966
	HSLC_3rd_codon_position_only_4_runs_combined	8400000	-18526.6	-496.971	-18029.7	1.15905	2022.67	32.6257	0.917859	2022.92	595.422	6.5069	0.287461	2.34897	0.227585	0.0422896	2.88284	0.210847	0.316661	0.205017	0.240882	0.23744	0.896385	0.0110621	0.0038961	0.00987854	0.192872	0.983707	-18029.7	0	-484.163
	HSLC_3rd_codon_position_only_4_runs_combined	8480000	-18527.4	-509.976	-18017.4	1.22151	2022.61	32.733	0.870009	2022.96	922.29	7.0957	0.322347	2.43557	0.17109	0.027566	2.80964	0.233793	0.304025	0.215796	0.232647	0.247532	0.950557	0.0113433	0.00546269	0.0105288	0.152548	0.983707	-18017.4	0	-495.756
	HSLC_3rd_codon_position_only_4_runs_combined	8560000	-18519.2	-513.278	-18005.9	1.2294	2022.6	33.3308	0.918628	2022.91	638.369	6.57235	0.269156	2.2717	0.16091	0.0375288	2.99814	0.262562	0.323915	0.21076	0.218756	0.246568	1.40335	0.01171	0.0057485	0.0108594	0.149677	0.983707	-18005.9	0	-499.014
	HSLC_3rd_codon_position_only_4_runs_combined	8640000	-18478.6	-471.949	-18006.6	1.17103	2022.66	30.4569	0.918649	2022.91	644.5	6.81676	0.269346	2.38138	0.179697	0.0476381	2.89825	0.223697	0.318816	0.206039	0.228207	0.246938	1.33335	0.0123815	0.0044314	0.011117	0.191075	0.983707	-18006.6	0	-457.652
	HSLC_3rd_codon_position_only_4_runs_combined	8720000	-18502.3	-466.44	-18035.8	1.16443	2022.67	29.8099	0.899671	2022.93	348.215	6.16072	0.344491	2.53667	0.159456	0.0317403	2.7335	0.194144	0.315279	0.205905	0.22597	0.252845	0.965001	0.013122	0.00660069	0.0121587	0.145955	0.983707	-18035.8	0	-453.846
	HSLC_3rd_codon_position_only_4_runs_combined	8800000	-18519.7	-491.831	-18027.8	1.16913	2022.66	32.1081	0.925946	2022.91	472.355	6.35188	0.304716	2.38755	0.149388	0.0465438	2.82324	0.288569	0.307274	0.225803	0.226838	0.240085	0.718846	0.0107252	0.00551127	0.0099263	0.142633	0.983707	-18027.8	0	-479.559
	HSLC_3rd_codon_position_only_4_runs_combined	8880000	-18495	-470.477	-18024.5	1.17384	2022.66	30.1244	0.905118	2022.93	258.327	5.72529	0.262251	2.57026	0.171936	0.0431525	2.75462	0.197776	0.31565	0.213084	0.226955	0.244312	0.828741	0.0126332	0.00471305	0.0113458	0.186304	0.983707	-18024.5	0	-459.15
	HSLC_3rd_codon_position_only_4_runs_combined	8960000	-18506.6	-481.182	-18025.4	1.16617	2022.67	31.9522	0.958745	2022.87	594.743	6.60285	0.292792	2.45957	0.148581	0.050141	2.85138	0.197528	0.305056	0.220028	0.23307	0.241846	0.952515	0.0120844	0.00427908	0.0107609	0.192273	0.983707	-18025.4	0	-468.034
	HSLC_3rd_codon_position_only_4_runs_combined	9040000	-18519.9	-488.669	-18031.2	1.17902	2022.65	31.3163	0.890061	2022.94	183.028	5.19775	0.218113	2.39785	0.20554	0.0361987	2.88867	0.25363	0.31808	0.209426	0.225628	0.246866	0.911775	0.0122967	0.00581001	0.0113231	0.155351	0.983707	-18031.2	0	-477.95
	HSLC_3rd_codon_position_only_4_runs_combined	9120000	-18515.5	-499.605	-18015.9	1.2382	2022.59	32.4071	0.937678	2022.9	280.928	5.64004	0.320807	2.23331	0.167217	0.0318749	3.02281	0.223981	0.318553	0.214009	0.228261	0.239177	0.842536	0.0110748	0.00617568	0.0103828	0.12928	0.983707	-18015.9	0	-488.199
	HSLC_3rd_codon_position_only_4_runs_combined	9200000	-18527.6	-472.997	-18054.6	1.13442	2022.7	31.0005	0.942962	2022.89	468.228	6.47482	0.342299	2.45814	0.19113	0.0335251	2.77597	0.198943	0.306145	0.213517	0.235934	0.244404	1.08277	0.0123208	0.00544987	0.0111419	0.16468	0.983707	-18054.6	0	-459.803
	HSLC_3rd_codon_position_only_4_runs_combined	9280000	-18552.8	-490.28	-18062.5	1.19404	2022.64	31.1207	0.915663	2022.92	687.902	6.84237	0.259879	2.24339	0.193001	0.0296131	3.05126	0.22286	0.311823	0.211327	0.234664	0.242185	0.958808	0.0118081	0.00437239	0.0107224	0.187178	0.983707	-18062.5	0	-476.667
	HSLC_3rd_codon_position_only_4_runs_combined	9360000	-18497.2	-493.518	-18003.6	1.19706	2022.64	31.4086	0.930727	2022.9	753.134	6.86736	0.322448	2.24787	0.20977	0.0379017	2.89616	0.28585	0.329387	0.21004	0.225762	0.234811	0.93452	0.0122564	0.00477212	0.0111777	0.181194	0.983707	-18003.6	0	-479.755
	HSLC_3rd_codon_position_only_4_runs_combined	9440000	-18534.2	-512.751	-18021.5	1.18555	2022.65	33.1553	0.90055	2022.93	142.863	4.7004	0.283017	2.35285	0.19881	0.0351899	2.88311	0.247022	0.323306	0.21138	0.225572	0.239742	1.0299	0.0110375	0.00579951	0.0102648	0.139091	0.983707	-18021.5	0	-502.664
	HSLC_3rd_codon_position_only_4_runs_combined	9520000	-18513.4	-504.162	-18009.2	1.24152	2022.59	32.8971	0.911713	2022.92	457.497	6.03888	0.262641	2.42428	0.151417	0.0663277	2.8889	0.206427	0.30789	0.218457	0.22674	0.246913	1.01691	0.0109252	0.00561446	0.010153	0.142622	0.983707	-18009.2	0	-491.612
	HSLC_3rd_codon_position_only_4_runs_combined	9600000	-18555.5	-506.35	-18049.2	1.27933	2022.55	33.6594	0.898662	2022.93	362.975	5.84084	0.264317	2.34644	0.196732	0.0561756	2.8668	0.269533	0.310841	0.211983	0.24141	0.235766	1.11215	0.011363	0.00382507	0.0102045	0.197791	0.983707	-18049.2	0	-494.246
	HSLC_3rd_codon_position_only_4_runs_combined	9680000	-18511.7	-501.688	-18010	1.17414	2022.66	32.0582	0.901306	2022.93	522.217	6.36972	0.259933	2.32792	0.144899	0.0479019	2.96041	0.258944	0.309002	0.226999	0.222684	0.241316	1.00371	0.0113036	0.00610554	0.0105922	0.134603	0.983707	-18010	0	-488.58
	HSLC_3rd_codon_position_only_4_runs_combined	9760000	-18515.5	-502.854	-18012.6	1.18557	2022.65	33.3421	0.920537	2022.91	712.085	6.6925	0.316642	2.5114	0.199961	0.0501507	2.69503	0.226814	0.301206	0.2228	0.229867	0.246126	0.819263	0.0113267	0.00467116	0.0102541	0.17399	0.983707	-18012.6	0	-489.719
	HSLC_3rd_codon_position_only_4_runs_combined	9840000	-18500.3	-481.089	-18019.2	1.22313	2022.61	31.9121	0.871958	2022.96	645.546	6.84901	0.279887	2.485	0.116835	0.0418799	2.79523	0.281169	0.314917	0.204857	0.232069	0.248156	1.00042	0.0121684	0.00370524	0.0107212	0.207982	0.983707	-18019.2	0	-467.597
	HSLC_3rd_codon_position_only_4_runs_combined	9920000	-18497.5	-492.093	-18005.4	1.1698	2022.66	31.8925	0.895162	2022.94	268.055	5.67628	0.299233	2.38464	0.190492	0.0185265	2.86903	0.238074	0.310234	0.212313	0.229883	0.24757	0.985972	0.0121841	0.00468531	0.0110118	0.182703	0.983707	-18005.4	0	-480.517
	HSLC_3rd_codon_position_only_4_runs_combined	10000000	-18527	-501.546	-18025.4	1.19094	2022.64	32.2698	0.910996	2022.92	475.66	6.30174	0.307213	2.48746	0.171528	0.0489558	2.80503	0.179816	0.318495	0.205726	0.233242	0.242537	0.868621	0.0106994	0.00549396	0.00995934	0.142749	0.983707	-18025.4	0	-488.992
	HSLC_3rd_codon_position_only_4_runs_combined	10080000	-18506.7	-489.36	-18017.3	1.19037	2022.64	31.1174	0.948339	2022.88	420.637	6.19343	0.289975	2.2932	0.184431	0.0343559	2.94571	0.252329	0.299453	0.219842	0.232545	0.24816	0.835553	0.012002	0.00566527	0.0110754	0.155493	0.983707	-18017.3	0	-476.984
	HSLC_3rd_codon_position_only_4_runs_combined	10160000	-18504.3	-471.749	-18032.6	1.1626	2022.67	31.2461	0.906245	2022.93	308.223	5.8604	0.271635	2.37326	0.155612	0.0298906	2.93882	0.230786	0.304685	0.218634	0.226701	0.249981	1.22116	0.0121533	0.00480912	0.010888	0.179207	0.983707	-18032.6	0	-459.394
	HSLC_3rd_codon_position_only_4_runs_combined	10240000	-18513.2	-482.042	-18031.2	1.17362	2022.66	31.8152	0.909305	2022.92	507.928	6.46246	0.282413	2.50728	0.183236	0.0504301	2.72661	0.250033	0.307834	0.218566	0.22253	0.251071	1.64514	0.0126022	0.00483683	0.0112692	0.182933	0.983707	-18031.2	0	-467.717
	HSLC_3rd_codon_position_only_4_runs_combined	10320000	-18539.6	-500.47	-18039.1	1.15795	2022.67	32.7852	0.923659	2022.91	500.914	6.23067	0.361102	2.36143	0.172565	0.0631474	2.84981	0.191947	0.308769	0.20818	0.236331	0.246721	1.20453	0.0112252	0.0044101	0.0101515	0.180092	0.983707	-18039.1	0	-487.396
	HSLC_3rd_codon_position_only_4_runs_combined	10400000	-18543.4	-499.926	-18043.5	1.17252	2022.66	32.3269	0.939869	2022.89	533.22	6.40671	0.348832	2.65893	0.182704	0.0356064	2.59225	0.181674	0.308842	0.209887	0.223784	0.257487	0.821989	0.0113837	0.00418592	0.0102842	0.187987	0.983707	-18043.5	0	-487.37
	HSLC_3rd_codon_position_only_4_runs_combined	10480000	-18512.2	-511.583	-18000.6	1.17585	2022.66	33.9753	0.904551	2022.93	1209.27	7.24162	0.336636	2.3832	0.208159	0.0183858	2.8535	0.200125	0.307129	0.212723	0.229467	0.250681	0.956635	0.0110266	0.00385733	0.00987021	0.193623	0.983707	-18000.6	0	-497.234
	HSLC_3rd_codon_position_only_4_runs_combined	10560000	-18502.3	-481.615	-18020.7	1.18593	2022.65	31.0986	0.922103	2022.91	388.709	6.21055	0.255913	2.39513	0.177967	0.0377863	2.90231	0.230895	0.321731	0.201648	0.226185	0.250437	0.930542	0.0122254	0.00453598	0.0110638	0.186944	0.983707	-18020.7	0	-469.224
	HSLC_3rd_codon_position_only_4_runs_combined	10640000	-18514	-497.968	-18016.1	1.17523	2022.66	32.297	0.885815	2022.95	451.388	6.14835	0.263479	2.28814	0.159854	0.0363428	2.95249	0.299688	0.320979	0.204311	0.222008	0.252702	0.931479	0.0115321	0.00590747	0.0107273	0.143123	0.983707	-18016.1	0	-485.398
	HSLC_3rd_codon_position_only_4_runs_combined	10720000	-18525.8	-494.24	-18031.6	1.18396	2022.65	32.5389	0.909043	2022.92	556.483	6.36147	0.294135	2.26901	0.131473	0.0315886	3.01396	0.259836	0.319168	0.215072	0.225295	0.240466	1.03401	0.0107638	0.00394406	0.00966532	0.188394	0.983707	-18031.6	0	-481.371
	HSLC_3rd_codon_position_only_4_runs_combined	10800000	-18526.3	-502.753	-18023.6	1.16665	2022.67	32.1979	0.911823	2022.92	580.212	6.51652	0.297153	2.3306	0.187505	0.027062	2.86777	0.289909	0.309157	0.222728	0.233379	0.234737	0.884329	0.0116251	0.00529434	0.0107048	0.160624	0.983707	-18023.6	0	-489.72
	HSLC_3rd_codon_position_only_4_runs_combined	10880000	-18534.8	-493.861	-18040.9	1.19732	2022.64	31.6467	0.908006	2022.92	435.085	6.06917	0.329075	2.37518	0.182091	0.0629994	2.85943	0.191225	0.310919	0.216455	0.224124	0.248502	1.0802	0.0121211	0.00482369	0.0110621	0.178502	0.983707	-18040.9	0	-481.171
	HSLC_3rd_codon_position_only_4_runs_combined	10960000	-18518.1	-495.284	-18022.8	1.21916	2022.61	31.5889	0.939572	2022.89	271.522	5.63925	0.298904	2.44707	0.181456	0.0294248	2.7928	0.250346	0.319009	0.211175	0.234866	0.23495	0.920739	0.0114764	0.00562262	0.0106429	0.149979	0.983707	-18022.8	0	-483.765
	HSLC_3rd_codon_position_only_4_runs_combined	11040000	-18544.9	-505.81	-18039.1	1.18975	2022.64	33.062	0.912927	2022.92	904.783	6.93563	0.31385	2.24793	0.172665	0.0602633	2.99765	0.207641	0.316	0.205138	0.241783	0.237079	1.15435	0.0114432	0.00491902	0.0104242	0.168553	0.983707	-18039.1	0	-491.472
	HSLC_3rd_codon_position_only_4_runs_combined	11120000	-18520.6	-497.295	-18023.3	1.18263	2022.65	31.9319	0.917887	2022.91	759.054	6.69764	0.319484	2.46456	0.182411	0.0476463	2.76087	0.225033	0.315491	0.2222	0.220611	0.241698	0.883788	0.0117672	0.00611661	0.0109659	0.140815	0.983707	-18023.3	0	-483.704
	HSLC_3rd_codon_position_only_4_runs_combined	11200000	-18533.9	-501.607	-18032.3	1.15087	2022.68	32.1614	0.93479	2022.9	171.792	4.96356	0.304358	2.36229	0.196533	0.0448744	2.85543	0.236514	0.315508	0.211815	0.228925	0.243752	0.989912	0.011197	0.00510596	0.0103393	0.160442	0.983707	-18032.3	0	-491.162
	HSLC_3rd_codon_position_only_4_runs_combined	11280000	-18520.9	-486.372	-18034.6	1.19884	2022.63	31.9102	0.919277	2022.91	153.21	4.90255	0.299515	2.42716	0.199456	0.0287417	2.86514	0.179995	0.300945	0.216095	0.237935	0.245025	1.18451	0.0117805	0.00467194	0.0106398	0.178932	0.983707	-18034.6	0	-475.776
	HSLC_3rd_codon_position_only_4_runs_combined	11360000	-18501.3	-473.587	-18027.7	1.17433	2022.66	30.451	0.898507	2022.93	800.409	7.00454	0.305996	2.44892	0.158013	0.0222284	2.86917	0.195668	0.320468	0.214773	0.229136	0.235623	0.884993	0.0123021	0.00544132	0.0112646	0.164688	0.983707	-18027.7	0	-459.658
	HSLC_3rd_codon_position_only_4_runs_combined	11440000	-18534.2	-508.507	-18025.7	1.14834	2022.68	32.7619	0.931889	2022.9	716.484	6.58873	0.276721	2.31939	0.170087	0.0484126	2.98713	0.198259	0.320062	0.212676	0.23971	0.227552	0.791408	0.0114953	0.00526352	0.0104965	0.159862	0.983707	-18025.7	0	-495.44
	HSLC_3rd_codon_position_only_4_runs_combined	11520000	-18533.2	-494.75	-18038.5	1.19982	2022.63	32.3031	0.907554	2022.93	457.952	6.12052	0.249869	2.47458	0.17646	0.0436647	2.84609	0.209339	0.309704	0.217833	0.231412	0.241051	0.966323	0.0118291	0.00477578	0.0107511	0.176698	0.983707	-18038.5	0	-482.249
	HSLC_3rd_codon_position_only_4_runs_combined	11600000	-18527.3	-487.564	-18039.8	1.18128	2022.65	31.2083	0.914468	2022.92	334.655	5.99855	0.302793	2.22257	0.200534	0.0371933	2.99033	0.246576	0.3192	0.202927	0.233807	0.244065	0.829067	0.0120449	0.00429694	0.0108889	0.19144	0.983707	-18039.8	0	-475.778
	HSLC_3rd_codon_position_only_4_runs_combined	11680000	-18546.5	-520.268	-18026.3	1.25017	2022.58	34.0872	0.9148	2022.92	224.247	5.15028	0.272937	2.42165	0.155051	0.0204582	2.90666	0.223251	0.319212	0.211814	0.228784	0.24019	1.09502	0.0106632	0.00591353	0.00999993	0.13021	0.983707	-18026.3	0	-509.161
	HSLC_3rd_codon_position_only_4_runs_combined	11760000	-18543.2	-535.812	-18007.4	1.18136	2022.65	34.9247	0.979749	2022.85	976.963	6.78703	0.2792	2.26314	0.165149	0.0548065	3.02311	0.214593	0.325473	0.211199	0.229201	0.234127	0.852724	0.0108269	0.00499497	0.00996668	0.158792	0.983707	-18007.4	0	-522.194
	HSLC_3rd_codon_position_only_4_runs_combined	11840000	-18554.5	-511.523	-18043	1.21896	2022.61	33.7779	0.905035	2022.93	1358.11	7.55812	0.313775	2.61788	0.16884	0.0450155	2.59234	0.262157	0.30314	0.216055	0.233309	0.247496	0.945798	0.0109963	0.00451324	0.00998605	0.174605	0.983707	-18043	0	-496.664
	HSLC_3rd_codon_position_only_4_runs_combined	11920000	-18534.3	-501.377	-18032.9	1.17775	2022.66	32.4007	0.907515	2022.93	756.935	6.76354	0.307551	2.33907	0.162911	0.0337028	2.91808	0.238687	0.309166	0.207987	0.241297	0.241551	1.22056	0.0116356	0.00397512	0.0104903	0.196208	0.983707	-18032.9	0	-487.318
	HSLC_3rd_codon_position_only_4_runs_combined	12000000	-18534.9	-476.518	-18058.4	1.22167	2022.61	31.6229	0.956307	2022.88	620.259	6.60615	0.300733	2.45053	0.153237	0.0386261	2.80537	0.251502	0.304904	0.210581	0.230533	0.253982	0.926306	0.0121508	0.00435966	0.0107214	0.190794	0.983707	-18058.4	0	-463.395
	HSLC_3rd_codon_position_only_4_runs_combined	12080000	-18498.6	-476.266	-18022.3	1.16225	2022.67	30.6361	0.923453	2022.91	528.649	6.62756	0.279199	2.48761	0.172351	0.048929	2.79855	0.213365	0.311864	0.208836	0.227812	0.251488	0.966012	0.0118908	0.0055024	0.0109458	0.158359	0.983707	-18022.3	0	-462.98
	HSLC_3rd_codon_position_only_4_runs_combined	12160000	-18542.1	-507.048	-18035.1	1.30516	2022.53	33.2546	0.903663	2022.93	190.162	4.9842	0.237646	2.50962	0.17127	0.0601781	2.79041	0.230868	0.316541	0.216405	0.224621	0.242432	1.00223	0.0104963	0.00477738	0.00973264	0.160709	0.983707	-18035.1	0	-496.54
	HSLC_3rd_codon_position_only_4_runs_combined	12240000	-18522.7	-489.442	-18033.3	1.20706	2022.63	32.4754	0.920601	2022.91	742.142	6.80606	0.296035	2.45605	0.177602	0.0484054	2.84504	0.176871	0.310237	0.213495	0.225452	0.250816	0.984484	0.0116372	0.00492371	0.0105602	0.170657	0.983707	-18033.3	0	-475.754
	HSLC_3rd_codon_position_only_4_runs_combined	12320000	-18497.9	-494.265	-18003.7	1.15443	2022.68	31.8878	0.894723	2022.94	219.872	5.26597	0.317472	2.31436	0.156516	0.0242246	2.98185	0.205581	0.310485	0.204316	0.240332	0.244867	1.21825	0.0117949	0.0045801	0.010694	0.181521	0.983707	-18003.7	0	-482.863
	HSLC_3rd_codon_position_only_4_runs_combined	12400000	-18533	-502.72	-18030.3	1.19302	2022.64	32.6259	0.88982	2022.94	1141.22	7.21318	0.257705	2.34416	0.148564	0.0453785	2.93529	0.268904	0.310859	0.209341	0.231963	0.247837	0.78058	0.0115314	0.00564296	0.0107079	0.150153	0.983707	-18030.3	0	-488.48
	HSLC_3rd_codon_position_only_4_runs_combined	12480000	-18533	-500.69	-18032.3	1.18987	2022.64	32.8178	0.900379	2022.93	271.916	5.47349	0.265792	2.52738	0.160655	0.0576244	2.77381	0.214731	0.320339	0.215568	0.219601	0.244491	0.872942	0.0111194	0.00427323	0.0100524	0.182778	0.983707	-18032.3	0	-489.671
	HSLC_3rd_codon_position_only_4_runs_combined	12560000	-18530.6	-504.526	-18026	1.20425	2022.63	32.6115	0.896722	2022.94	860.001	7.06081	0.332568	2.34868	0.158704	0.0379874	2.90398	0.218082	0.324911	0.219273	0.210076	0.24574	0.941771	0.0110235	0.0047071	0.0101062	0.169442	0.983707	-18026	0	-490.546
	HSLC_3rd_codon_position_only_4_runs_combined	12640000	-18499.5	-500.23	-17999.2	1.2184	2022.61	32.5074	0.899085	2022.93	976.322	7.17219	0.245256	2.55594	0.163399	0.0355372	2.78707	0.212802	0.312833	0.217413	0.225858	0.243896	1.22731	0.0107185	0.0053104	0.00992658	0.148282	0.983707	-17999.2	0	-485.405
	HSLC_3rd_codon_position_only_4_runs_combined	12720000	-18541.6	-509.244	-18032.3	1.13014	2022.7	33.8169	0.936811	2022.9	510.88	6.30398	0.296454	2.3642	0.1588	0.0474908	2.87846	0.254595	0.314008	0.21167	0.235375	0.238946	1.03762	0.0111635	0.00452441	0.0100307	0.176212	0.983707	-18032.3	0	-496.459
	HSLC_3rd_codon_position_only_4_runs_combined	12800000	-18538.5	-515.578	-18022.9	1.26708	2022.57	34.7603	0.953966	2022.88	1236.57	7.15903	0.258682	2.40947	0.197575	0.0314323	2.88678	0.216067	0.319565	0.212662	0.228244	0.239529	0.898728	0.0107705	0.00397676	0.00966148	0.187511	0.983707	-18022.9	0	-501.426
	HSLC_3rd_codon_position_only_4_runs_combined	12880000	-18519.9	-495.484	-18024.4	1.15399	2022.68	32.0792	0.945948	2022.89	651.767	6.69373	0.361517	2.26071	0.169392	0.0260289	3.00533	0.177028	0.312492	0.206198	0.236421	0.244889	0.861605	0.0109144	0.0044016	0.00994243	0.176838	0.983707	-18024.4	0	-482.352
	HSLC_3rd_codon_position_only_4_runs_combined	12960000	-18521.1	-497.657	-18023.4	1.1702	2022.66	32.4932	0.927249	2022.91	724.956	6.78813	0.319593	2.25198	0.200774	0.0186879	2.91286	0.296099	0.31928	0.21008	0.223179	0.247461	0.930632	0.0115521	0.0043984	0.0103744	0.183894	0.983707	-18023.4	0	-484.197
	HSLC_3rd_codon_position_only_4_runs_combined	13040000	-18528	-510.311	-18017.7	1.18405	2022.65	33.2891	0.885524	2022.95	926.436	7.12355	0.26152	2.42124	0.140518	0.0484932	2.93868	0.189555	0.313512	0.224039	0.222558	0.239891	1.06856	0.0108249	0.00415098	0.00981116	0.183041	0.983707	-18017.7	0	-496.059
	HSLC_3rd_codon_position_only_4_runs_combined	13120000	-18564.4	-512.723	-18051.6	1.24188	2022.59	34.5247	0.950317	2022.88	684.289	6.4513	0.233059	2.3466	0.200624	0.050858	2.87941	0.289442	0.312208	0.214057	0.23456	0.239175	0.800064	0.0109841	0.00429604	0.00989183	0.180644	0.983707	-18051.6	0	-500.006
	HSLC_3rd_codon_position_only_4_runs_combined	13200000	-18550.2	-494.755	-18055.5	1.21164	2022.62	32.6969	0.928181	2022.9	753.252	6.77594	0.327753	2.22646	0.167842	0.0337622	2.98527	0.258906	0.307946	0.204393	0.237081	0.250581	1.02134	0.0116206	0.00466531	0.0104737	0.177404	0.983707	-18055.5	0	-481.054
	HSLC_3rd_codon_position_only_4_runs_combined	13280000	-18521.4	-513.871	-18007.5	1.19311	2022.64	33.5455	0.935132	2022.9	306.74	5.67103	0.285124	2.4641	0.148177	0.057834	2.83701	0.207751	0.315319	0.213557	0.229086	0.242038	1.45843	0.0108036	0.00529723	0.0099611	0.149857	0.983707	-18007.5	0	-501.278
	HSLC_3rd_codon_position_only_4_runs_combined	13360000	-18540.7	-534.361	-18006.4	1.22146	2022.61	34.4903	0.914653	2022.92	1103.81	7.10727	0.296369	2.3866	0.142232	0.0329791	2.90826	0.233563	0.316176	0.216472	0.227449	0.239903	1.09599	0.0108837	0.00628386	0.0102814	0.123296	0.983707	-18006.4	0	-519.629
	HSLC_3rd_codon_position_only_4_runs_combined	13440000	-18566.3	-533.173	-18033.1	1.1879	2022.64	35.5397	0.938963	2022.89	942.859	6.84316	0.310386	2.33273	0.176828	0.0428716	2.88605	0.251132	0.307393	0.217085	0.241109	0.234413	0.748384	0.0106135	0.00562315	0.0099082	0.137756	0.983707	-18033.1	0	-519.687
	HSLC_3rd_codon_position_only_4_runs_combined	13520000	-18575.8	-545.087	-18030.7	1.25596	2022.58	36.466	0.915569	2022.92	518.028	6.07117	0.271991	2.39597	0.150577	0.0199814	2.89825	0.263235	0.320035	0.204877	0.221014	0.254074	0.812306	0.00988773	0.00472104	0.0091543	0.153816	0.983707	-18030.7	0	-533.017
	HSLC_3rd_codon_position_only_4_runs_combined	13600000	-18541.8	-509.223	-18032.6	1.26038	2022.57	33.3886	0.889257	2022.94	392.324	5.87728	0.280723	2.30954	0.125163	0.027152	3.0061	0.25132	0.320567	0.203478	0.22508	0.250876	1.1405	0.011266	0.00475461	0.0103299	0.17099	0.983707	-18032.6	0	-496.808
	HSLC_3rd_codon_position_only_4_runs_combined	13680000	-18526.5	-491.921	-18034.6	1.18235	2022.65	32.1294	0.949591	2022.88	466.563	6.39224	0.295375	2.39526	0.180663	0.0240196	2.9082	0.19649	0.321599	0.205974	0.230821	0.241606	0.842437	0.011436	0.00445436	0.0103299	0.181149	0.983707	-18034.6	0	-479.451
	HSLC_3rd_codon_position_only_4_runs_combined	13760000	-18522.9	-503.371	-18019.5	1.18807	2022.64	32.6674	0.897939	2022.93	1013.82	7.16757	0.240059	2.40987	0.171397	0.0597904	2.91509	0.203791	0.31005	0.213488	0.233612	0.24285	1.12878	0.0116706	0.00521814	0.0107111	0.163196	0.983707	-18019.5	0	-488.663
	HSLC_3rd_codon_position_only_4_runs_combined	13840000	-18501.2	-482.216	-18019	1.15075	2022.68	31.0909	0.908833	2022.92	188.754	5.26667	0.351885	2.3834	0.158834	0.0276273	2.90822	0.170032	0.313935	0.205701	0.232592	0.247773	0.971966	0.0121664	0.00534424	0.0111199	0.165633	0.983707	-18019	0	-471.336
	HSLC_3rd_codon_position_only_4_runs_combined	13920000	-18521.5	-466.744	-18054.8	1.20407	2022.63	30.1545	0.925684	2022.91	290.22	5.89596	0.28569	2.35675	0.176134	0.0629545	2.90554	0.212929	0.314525	0.210288	0.236277	0.238911	0.939207	0.0122494	0.00465617	0.0110051	0.184092	0.983707	-18054.8	0	-454.941
	HSLC_3rd_codon_position_only_4_runs_combined	14000000	-18517.4	-482.85	-18034.5	1.17188	2022.66	31.6517	0.891412	2022.94	389.538	6.2873	0.231808	2.38786	0.18352	0.0353181	2.91327	0.248217	0.317525	0.21644	0.222156	0.24388	0.950791	0.0118203	0.00510486	0.0107178	0.167929	0.983707	-18034.5	0	-470.356
	HSLC_3rd_codon_position_only_4_runs_combined	14080000	-18513.3	-492.357	-18021	1.19555	2022.64	32.1454	0.90076	2022.93	400.642	6.16421	0.304722	2.25385	0.155254	0.0646824	2.98431	0.237177	0.321375	0.211454	0.230725	0.236446	1.05574	0.0120863	0.00555165	0.0110775	0.159414	0.983707	-18021	0	-479.67
	HSLC_3rd_codon_position_only_4_runs_combined	14160000	-18528.9	-483.861	-18045.1	1.17519	2022.66	32.4528	0.893066	2022.94	898.564	7.24904	0.303778	2.42872	0.161553	0.0292601	2.86034	0.216355	0.310666	0.211225	0.230551	0.247558	0.840701	0.0113699	0.00420101	0.0101605	0.18743	0.983707	-18045.1	0	-469.953
	HSLC_3rd_codon_position_only_4_runs_combined	14240000	-18520.2	-483.589	-18036.6	1.2281	2022.6	31.3282	0.951925	2022.88	347.494	5.9326	0.308342	2.25698	0.201278	0.0696176	2.93036	0.23342	0.304983	0.209161	0.239755	0.246101	0.954502	0.0119495	0.00448386	0.010753	0.185624	0.983707	-18036.6	0	-471.596
	HSLC_3rd_codon_position_only_4_runs_combined	14320000	-18526.4	-499.973	-18026.5	1.16979	2022.66	31.6378	0.902805	2022.93	491.202	6.37035	0.310549	2.44743	0.170042	0.0533158	2.85749	0.161169	0.316941	0.2168	0.225097	0.241162	0.920291	0.0115854	0.00602756	0.0108283	0.140671	0.983707	-18026.5	0	-487.072
	HSLC_3rd_codon_position_only_4_runs_combined	14400000	-18501.7	-492.311	-18009.4	1.18265	2022.65	31.8467	0.918529	2022.91	1503.76	7.82457	0.34772	2.46402	0.201881	0.0272814	2.71494	0.244161	0.302581	0.214909	0.220294	0.262216	1.03122	0.0122009	0.00548433	0.0111487	0.162458	0.983707	-18009.4	0	-476.687
	HSLC_3rd_codon_position_only_4_runs_combined	14480000	-18542.4	-506.408	-18036	1.17968	2022.65	33.2579	0.881848	2022.95	456.741	6.05571	0.264861	2.43546	0.141237	0.0194237	2.93367	0.205357	0.31704	0.211933	0.233591	0.237436	1.00015	0.0109734	0.00493458	0.0100762	0.1624	0.983707	-18036	0	-493.954
	HSLC_3rd_codon_position_only_4_runs_combined	14560000	-18529.4	-506.678	-18022.7	1.13465	2022.7	33.9363	0.916986	2022.92	853.587	6.84945	0.306831	2.29862	0.178316	0.0571	2.95446	0.20467	0.314208	0.204717	0.237905	0.24317	0.888639	0.0111329	0.00393082	0.00988099	0.192594	0.983707	-18022.7	0	-493.221
	HSLC_3rd_codon_position_only_4_runs_combined	14640000	-18550.8	-499.684	-18051.1	1.19315	2022.64	33.0359	0.914808	2022.92	400.08	6.03597	0.280167	2.40086	0.179534	0.0536855	2.86658	0.219171	0.329169	0.213626	0.216862	0.240343	0.938601	0.0106617	0.0036547	0.00953868	0.195843	0.983707	-18051.1	0	-487.717
	HSLC_3rd_codon_position_only_4_runs_combined	14720000	-18505.6	-491.102	-18014.5	1.28473	2022.55	31.851	0.90164	2022.93	219.577	5.34434	0.276032	2.29668	0.183367	0.0368445	2.94578	0.261296	0.315608	0.209396	0.232435	0.24256	1.08277	0.011207	0.00483904	0.0102154	0.167955	0.983707	-18014.5	0	-479.911
	HSLC_3rd_codon_position_only_4_runs_combined	14800000	-18509.9	-488.589	-18021.3	1.27721	2022.56	32.0158	0.900824	2022.93	332.065	5.84193	0.279102	2.40998	0.194671	0.0517113	2.88351	0.181019	0.320119	0.21123	0.230219	0.238431	0.905739	0.0121196	0.00486081	0.0110281	0.177529	0.983707	-18021.3	0	-476.764
	HSLC_3rd_codon_position_only_4_runs_combined	14880000	-18517.3	-477.849	-18039.5	1.17527	2022.66	30.3588	0.891024	2022.94	406.714	6.30403	0.264261	2.28847	0.177841	0.101111	2.92334	0.244976	0.308741	0.21487	0.226451	0.249938	0.947124	0.0122771	0.00568528	0.0113756	0.158256	0.983707	-18039.5	0	-465.104
	HSLC_3rd_codon_position_only_4_runs_combined	14960000	-18516.2	-489.581	-18026.6	1.16416	2022.67	31.0834	0.935086	2022.9	224.533	5.33443	0.257992	2.28739	0.167434	0.0318249	3.02786	0.227493	0.323384	0.203475	0.234422	0.238719	1.07265	0.0120523	0.00622584	0.0112031	0.141804	0.983707	-18026.6	0	-478.16
	HSLC_3rd_codon_position_only_4_runs_combined	15040000	-18513.5	-490.032	-18023.5	1.1706	2022.66	32.2735	0.91875	2022.91	668.194	6.65104	0.260092	2.51479	0.180288	0.0365443	2.79938	0.208906	0.306602	0.221762	0.222326	0.24931	0.92224	0.0118061	0.0041051	0.0105194	0.194289	0.983707	-18023.5	0	-476.827
	HSLC_3rd_codon_position_only_4_runs_combined	15120000	-18530.2	-494.6	-18035.6	1.16811	2022.66	32.0331	0.904055	2022.93	306.232	5.60954	0.315345	2.33323	0.125381	0.0259554	2.99673	0.203352	0.31057	0.208004	0.243255	0.238171	0.856595	0.0115808	0.00507105	0.0106077	0.16606	0.983707	-18035.6	0	-483.199
	HSLC_3rd_codon_position_only_4_runs_combined	15200000	-18523.6	-486.461	-18037.1	1.18093	2022.65	31.9214	0.893944	2022.94	326.415	5.86947	0.309128	2.46012	0.190404	0.0340337	2.82781	0.178511	0.315757	0.208953	0.230186	0.245104	0.846468	0.0117601	0.00414752	0.0105148	0.192722	0.983707	-18037.1	0	-474.891
	HSLC_3rd_codon_position_only_4_runs_combined	15280000	-18519.7	-491.645	-18028	1.20593	2022.63	31.7864	0.898309	2022.93	326.839	5.78419	0.291776	2.35705	0.156801	0.0534251	2.89018	0.250764	0.311903	0.207703	0.217372	0.263023	1.25358	0.0114998	0.00444198	0.010469	0.182163	0.983707	-18028	0	-479.27
	HSLC_3rd_codon_position_only_4_runs_combined	15360000	-18534.4	-514.157	-18020.2	1.12096	2022.71	33.0652	0.919086	2022.91	614.542	6.36257	0.257491	2.38878	0.13241	0.0433555	2.97299	0.204977	0.328356	0.208278	0.22467	0.238697	1.01082	0.0108557	0.00415823	0.00987623	0.183173	0.983707	-18020.2	0	-501.163
	HSLC_3rd_codon_position_only_4_runs_combined	15440000	-18522.2	-499.907	-18022.3	1.21912	2022.61	33.0285	0.92466	2022.91	288.462	5.52809	0.246991	2.41379	0.171941	0.050095	2.91128	0.205906	0.313399	0.219563	0.229546	0.237493	0.910683	0.0112424	0.00468317	0.0101971	0.172693	0.983707	-18022.3	0	-488.657
	HSLC_3rd_codon_position_only_4_runs_combined	15520000	-18513.6	-489.039	-18024.6	1.1895	2022.64	32.2535	0.900601	2022.93	561.784	6.44583	0.291334	2.23313	0.180361	0.0391901	3.05306	0.202927	0.316561	0.220307	0.224108	0.239023	0.928207	0.0117351	0.00450181	0.010602	0.182993	0.983707	-18024.6	0	-476.125
	HSLC_3rd_codon_position_only_4_runs_combined	15600000	-18520.2	-500.891	-18019.3	1.11513	2022.72	32.5439	0.916929	2022.92	732.585	6.71974	0.28459	2.46476	0.164947	0.0425967	2.82888	0.214227	0.304864	0.214716	0.23137	0.249049	1.05191	0.0119482	0.00427671	0.010698	0.191064	0.983707	-18019.3	0	-487.23
	HSLC_3rd_codon_position_only_4_runs_combined	15680000	-18545.4	-498.729	-18046.7	1.22659	2022.61	32.4708	0.923671	2022.91	806.41	6.94724	0.294481	2.51294	0.159677	0.04201	2.76386	0.227027	0.313122	0.210074	0.229922	0.246881	1.00877	0.0119568	0.0047403	0.0108583	0.178973	0.983707	-18046.7	0	-484.744
	HSLC_3rd_codon_position_only_4_runs_combined	15760000	-18513.8	-498.668	-18015.1	1.19906	2022.63	32.7784	0.914132	2022.92	723.178	6.71422	0.281647	2.33285	0.158404	0.0425313	2.92586	0.25871	0.31878	0.209081	0.232728	0.239411	1.09837	0.011322	0.00436256	0.0101837	0.18246	0.983707	-18015.1	0	-484.973
	HSLC_3rd_codon_position_only_4_runs_combined	15840000	-18546.4	-506.761	-18039.6	1.24039	2022.59	33.9318	0.939559	2022.89	535.436	6.26919	0.325419	2.26711	0.176753	0.0433445	2.92417	0.263201	0.318441	0.212503	0.232678	0.236378	1.01728	0.0114454	0.00430072	0.0102608	0.185459	0.983707	-18039.6	0	-494.002
	HSLC_3rd_codon_position_only_4_runs_combined	15920000	-18543.1	-508.093	-18035	1.21827	2022.61	33.9278	0.913896	2022.92	1008.57	6.97324	0.284163	2.24116	0.227216	0.0341597	2.9709	0.242405	0.320038	0.211257	0.226802	0.241903	1.10249	0.0114348	0.00376221	0.0101507	0.2002	0.983707	-18035	0	-493.9
	HSLC_3rd_codon_position_only_4_runs_combined	16000000	-18529.6	-522.462	-18007.2	1.21755	2022.62	33.9662	0.906163	2022.93	516.201	6.01316	0.300934	2.30087	0.191148	0.0546323	2.88547	0.266947	0.318691	0.213105	0.226585	0.241618	0.93245	0.0106148	0.00580445	0.00994289	0.132567	0.983707	-18007.2	0	-509.995
	HSLC_3rd_codon_position_only_4_runs_combined	16080000	-18535.2	-527.462	-18007.7	1.22597	2022.61	35.0865	0.955122	2022.88	1529.7	7.37278	0.300419	2.42447	0.170188	0.0547585	2.8318	0.218357	0.318138	0.214687	0.22813	0.239046	1.0704	0.010836	0.00361579	0.00966319	0.198722	0.983707	-18007.7	0	-512.594
	HSLC_3rd_codon_position_only_4_runs_combined	16160000	-18528.8	-498.322	-18030.5	1.1655	2022.67	32.3816	0.932244	2022.9	345.487	5.75774	0.295563	2.42693	0.162462	0.0609446	2.84046	0.213639	0.314981	0.211174	0.23224	0.241606	0.905065	0.0113733	0.00448129	0.0103128	0.179735	0.983707	-18030.5	0	-486.655
	HSLC_3rd_codon_position_only_4_runs_combined	16240000	-18547.6	-492.112	-18055.4	1.21261	2022.62	32.2673	0.921416	2022.91	195.076	5.36143	0.275147	2.6006	0.171947	0.0365839	2.68638	0.229345	0.316365	0.207261	0.222736	0.253638	0.948193	0.0112466	0.00492365	0.0102418	0.16609	0.983707	-18055.4	0	-481.299
	HSLC_3rd_codon_position_only_4_runs_combined	16320000	-18487.4	-469.32	-18018.1	1.15588	2022.68	29.8218	0.908298	2022.92	852.318	7.36832	0.318619	2.55875	0.205824	0.057339	2.63259	0.22688	0.311056	0.221074	0.226445	0.241425	0.823569	0.0118204	0.00404169	0.0106181	0.196115	0.983707	-18018.1	0	-455.27
	HSLC_3rd_codon_position_only_4_runs_combined	16400000	-18545.4	-509.771	-18035.6	1.1422	2022.69	32.996	0.923986	2022.91	213.904	5.22054	0.311887	2.39583	0.182759	0.043975	2.86727	0.198278	0.310133	0.204439	0.239941	0.245487	0.842244	0.011562	0.00470135	0.0105548	0.175795	0.983707	-18035.6	0	-499.198
	HSLC_3rd_codon_position_only_4_runs_combined	16480000	-18532.8	-512.938	-18019.9	1.18374	2022.65	32.9963	0.906799	2022.93	227.385	5.22952	0.292745	2.41189	0.199452	0.036674	2.84977	0.209471	0.308801	0.222129	0.222699	0.246372	0.947377	0.0112455	0.00631872	0.0105848	0.127987	0.983707	-18019.9	0	-501.914
	HSLC_3rd_codon_position_only_4_runs_combined	16560000	-18532	-535.924	-17996.1	1.20251	2022.63	36.3113	0.937745	2022.9	911.937	6.721	0.265144	2.47509	0.164242	0.026051	2.83193	0.237539	0.319396	0.199832	0.229283	0.251489	1.15042	0.0105911	0.0042292	0.00958569	0.178078	0.983707	-17996.1	0	-522.009
	HSLC_3rd_codon_position_only_4_runs_combined	16640000	-18502.1	-524.807	-17977.3	1.25566	2022.58	34.3871	0.918825	2022.91	515.526	6.1532	0.287021	2.46315	0.17539	0.0459721	2.82494	0.203528	0.30786	0.216726	0.232874	0.24254	1.0571	0.0106283	0.00459892	0.00975855	0.16767	0.983707	-17977.3	0	-512.096
	HSLC_3rd_codon_position_only_4_runs_combined	16720000	-18511.6	-500.527	-18011.1	1.15819	2022.67	32.2911	0.931136	2022.9	505.974	6.41629	0.265857	2.39116	0.130069	0.0592875	2.9526	0.201027	0.311253	0.216553	0.232971	0.239223	0.858462	0.0115835	0.00506423	0.010637	0.166276	0.983707	-18011.1	0	-487.806
	HSLC_3rd_codon_position_only_4_runs_combined	16800000	-18552.5	-531.472	-18021	1.21402	2022.62	34.6748	0.907527	2022.93	232.959	5.0625	0.270651	2.44624	0.141926	0.0331307	2.86548	0.242575	0.310931	0.224236	0.215447	0.249386	0.985754	0.010217	0.0053538	0.00962308	0.139528	0.983707	-18021	0	-520.666
	HSLC_3rd_codon_position_only_4_runs_combined	16880000	-18541.2	-520.816	-18020.4	1.19986	2022.63	35.1129	0.906445	2022.93	797.067	6.62802	0.273159	2.23329	0.170793	0.0305756	3.09811	0.19407	0.330804	0.200722	0.239039	0.229436	1.181	0.0108145	0.00434231	0.00975489	0.177386	0.983707	-18020.4	0	-507.03
	HSLC_3rd_codon_position_only_4_runs_combined	16960000	-18557.2	-515.467	-18041.8	1.27704	2022.56	34.0693	0.908033	2022.92	1157.92	7.24602	0.242871	2.623	0.142271	0.0671687	2.68627	0.238418	0.310889	0.215261	0.228688	0.245162	0.91227	0.010781	0.00447225	0.00983709	0.173235	0.983707	-18041.8	0	-501.155
	HSLC_3rd_codon_position_only_4_runs_combined	17040000	-18586.7	-535.067	-18051.6	1.27388	2022.56	34.8463	0.931917	2022.9	846.748	6.59138	0.261867	2.33255	0.210416	0.0204085	2.96179	0.212971	0.312371	0.208221	0.2319	0.247507	1.0227	0.0102326	0.005842	0.00966201	0.125248	0.983707	-18051.6	0	-521.355
	HSLC_3rd_codon_position_only_4_runs_combined	17120000	-18530.9	-523.796	-18007.1	1.18125	2022.65	35.6998	0.965509	2022.87	569.221	6.3339	0.292435	2.31489	0.166293	0.0510173	2.93476	0.240605	0.319037	0.215708	0.224876	0.240379	1.04778	0.0105565	0.00390733	0.00944152	0.187226	0.983707	-18007.1	0	-511.002
	HSLC_3rd_codon_position_only_4_runs_combined	17200000	-18553.3	-513.287	-18040	1.17956	2022.65	35.4032	0.978066	2022.85	2337.44	7.94923	0.278802	2.41083	0.197214	0.0368898	2.89321	0.183054	0.310516	0.218924	0.234515	0.236045	0.79737	0.0107415	0.00417592	0.00951513	0.181379	0.983707	-18040	0	-497.962
	HSLC_3rd_codon_position_only_4_runs_combined	17280000	-18536	-520.543	-18015.4	1.25151	2022.58	35.5891	0.917845	2022.92	744.251	6.65815	0.300545	2.32188	0.194297	0.0287193	2.92516	0.229403	0.310018	0.214758	0.227144	0.24808	1.08136	0.0105625	0.00458486	0.00955976	0.167245	0.983707	-18015.4	0	-507.006
	HSLC_3rd_codon_position_only_4_runs_combined	17360000	-18519.1	-487.81	-18031.3	1.18742	2022.65	31.5403	0.890224	2022.94	274.932	5.80203	0.289811	2.30901	0.153646	0.0313083	3.02927	0.18696	0.320856	0.20902	0.228403	0.24172	0.956914	0.011732	0.00472641	0.0106466	0.176968	0.983707	-18031.3	0	-476.159
	HSLC_3rd_codon_position_only_4_runs_combined	17440000	-18505.8	-485.704	-18020.1	1.19338	2022.64	31.5234	0.916083	2022.92	243.316	5.5219	0.336913	2.40395	0.166343	0.0595437	2.83196	0.201291	0.312837	0.217119	0.223962	0.246082	1.1857	0.0116197	0.00462077	0.0105773	0.178593	0.983707	-18020.1	0	-473.996
	HSLC_3rd_codon_position_only_4_runs_combined	17520000	-18516.7	-496.303	-18020.4	1.17274	2022.66	32.3936	0.897775	2022.94	457.998	6.35967	0.2901	2.44378	0.146623	0.0452255	2.84563	0.22864	0.308088	0.210655	0.233227	0.24803	0.82703	0.0117572	0.00436623	0.0106013	0.186839	0.983707	-18020.4	0	-483.906
	HSLC_3rd_codon_position_only_4_runs_combined	17600000	-18522.5	-499.942	-18022.6	1.27546	2022.56	33.0188	0.916325	2022.92	293.767	5.8035	0.314103	2.27712	0.233337	0.02405	2.946	0.205393	0.314836	0.2059	0.233166	0.246098	1.11351	0.0110877	0.00515991	0.0101452	0.157547	0.983707	-18022.6	0	-487.95
	HSLC_3rd_codon_position_only_4_runs_combined	17680000	-18528.4	-503.555	-18024.8	1.18526	2022.65	33.0742	0.90106	2022.93	590.468	6.41955	0.267133	2.57187	0.16149	0.0240642	2.67351	0.301928	0.3113	0.204263	0.234907	0.249529	0.962679	0.0112227	0.00469776	0.0102027	0.17206	0.983707	-18024.8	0	-490.582
	HSLC_3rd_codon_position_only_4_runs_combined	17760000	-18530.4	-503.314	-18027.1	1.16886	2022.66	33.0817	0.894293	2022.94	786.031	6.79047	0.280281	2.41118	0.147934	0.0293149	2.93082	0.200465	0.3142	0.214216	0.226463	0.245121	1.0656	0.0111621	0.00470762	0.0101494	0.171077	0.983707	-18027.1	0	-489.482
	HSLC_3rd_codon_position_only_4_runs_combined	17840000	-18512.3	-509.513	-18002.8	1.19178	2022.64	33.3554	0.915874	2022.92	620.217	6.32673	0.321449	2.36903	0.204953	0.0476169	2.85524	0.201719	0.319155	0.213781	0.220503	0.24656	0.80321	0.0114547	0.00469878	0.0104189	0.174676	0.983707	-18002.8	0	-496.883
	HSLC_3rd_codon_position_only_4_runs_combined	17920000	-18573.7	-538.564	-18035.2	1.23804	2022.59	35.0513	0.911475	2022.92	288.638	5.35444	0.253579	2.32198	0.133474	0.0273913	2.9703	0.29328	0.315413	0.202301	0.226061	0.256225	1.07391	0.0101144	0.00626345	0.00962429	0.110658	0.983707	-18035.2	0	-527.028
	HSLC_3rd_codon_position_only_4_runs_combined	18000000	-18517.6	-496.819	-18020.8	1.15955	2022.67	31.9917	0.909744	2022.92	456.446	6.05478	0.294629	2.32273	0.195552	0.0632139	2.90669	0.217179	0.313942	0.206881	0.229541	0.249637	0.703468	0.0119773	0.00435712	0.0107571	0.189224	0.983707	-18020.8	0	-484.961
	HSLC_3rd_codon_position_only_4_runs_combined	18080000	-18532.1	-495.292	-18036.9	1.29382	2022.54	32.7917	0.910229	2022.92	313.776	5.70957	0.290286	2.4297	0.202169	0.0351514	2.84513	0.19757	0.30997	0.209099	0.230572	0.250359	0.983931	0.0116523	0.00515897	0.0106321	0.164553	0.983707	-18036.9	0	-483.537
	HSLC_3rd_codon_position_only_4_runs_combined	18160000	-18544.7	-505.86	-18038.9	1.21256	2022.62	32.4898	0.896019	2022.94	533.911	6.36405	0.259462	2.42599	0.162782	0.0379029	2.94157	0.172285	0.310569	0.218763	0.225737	0.24493	1.02211	0.0117463	0.00550998	0.0108694	0.156402	0.983707	-18038.9	0	-492.745
	HSLC_3rd_codon_position_only_4_runs_combined	18240000	-18523.9	-490.125	-18033.8	1.18331	2022.65	32.0898	0.964858	2022.87	374.149	6.01474	0.281291	2.33826	0.200684	0.0790165	2.93425	0.166496	0.316077	0.219913	0.225542	0.238468	0.90856	0.0112879	0.00470955	0.0102597	0.172489	0.983707	-18033.8	0	-478.094
	HSLC_3rd_codon_position_only_4_runs_combined	18320000	-18515.2	-480.801	-18034.4	1.20263	2022.63	30.8283	0.911675	2022.92	621.099	6.67488	0.291848	2.50035	0.193846	0.062338	2.71541	0.236216	0.308616	0.217844	0.225898	0.247642	0.851959	0.0126511	0.00635397	0.0117619	0.146194	0.983707	-18034.4	0	-467.39
	HSLC_3rd_codon_position_only_4_runs_combined	18400000	-18513.1	-500.212	-18012.9	1.22963	2022.6	32.2467	0.924695	2022.91	466.212	6.21999	0.319877	2.55522	0.157198	0.0284505	2.69868	0.240577	0.318228	0.220712	0.219969	0.241091	0.929862	0.0109656	0.00551179	0.0102298	0.146072	0.983707	-18012.9	0	-487.595
	HSLC_3rd_codon_position_only_4_runs_combined	18480000	-18523.5	-491.973	-18031.5	1.19038	2022.64	32.1131	0.94732	2022.89	288.774	5.78855	0.258	2.36016	0.14462	0.0462061	2.99609	0.194926	0.317923	0.209218	0.225847	0.247012	1.22162	0.0116815	0.00443404	0.0105346	0.18426	0.983707	-18031.5	0	-479.811
	HSLC_3rd_codon_position_only_4_runs_combined	18560000	-18509.5	-502.811	-18006.7	1.2297	2022.6	32.9472	0.923186	2022.91	226.06	5.35565	0.274088	2.44572	0.190248	0.038946	2.84654	0.204454	0.308544	0.222017	0.221491	0.247948	0.919947	0.0109234	0.00443328	0.00993522	0.176035	0.983707	-18006.7	0	-491.989
	HSLC_3rd_codon_position_only_4_runs_combined	18640000	-18518	-504.319	-18013.7	1.19231	2022.64	33.1221	0.895893	2022.94	533.15	6.47678	0.320648	2.24232	0.185233	0.0173372	3.05323	0.181233	0.312265	0.199882	0.236688	0.251164	1.24354	0.0114661	0.00461039	0.0103903	0.177211	0.983707	-18013.7	0	-490.827
	HSLC_3rd_codon_position_only_4_runs_combined	18720000	-18549.3	-501.281	-18048	1.22061	2022.61	32.7005	0.942725	2022.89	604.601	6.47829	0.259025	2.37121	0.145528	0.0615835	2.87455	0.288099	0.314	0.217077	0.222385	0.246538	1.01227	0.0112947	0.00461202	0.0103096	0.17526	0.983707	-18048	0	-488.099
	HSLC_3rd_codon_position_only_4_runs_combined	18800000	-18515.3	-488.462	-18026.8	1.19398	2022.64	31.0949	0.908822	2022.92	676.209	6.79463	0.297959	2.34596	0.200116	0.0300173	2.95182	0.174126	0.311419	0.204948	0.22746	0.256172	1.0801	0.0114843	0.005791	0.0106926	0.145578	0.983707	-18026.8	0	-474.52
	HSLC_3rd_codon_position_only_4_runs_combined	18880000	-18533.6	-494.157	-18039.4	1.19062	2022.64	32.6019	0.904411	2022.93	654.045	6.61491	0.242702	2.21383	0.187717	0.0762924	3.0556	0.223856	0.323189	0.218982	0.228696	0.229133	0.981651	0.0118162	0.00453848	0.0105793	0.182845	0.983707	-18039.4	0	-480.854
	HSLC_3rd_codon_position_only_4_runs_combined	18960000	-18524.4	-499.538	-18024.9	1.2917	2022.54	33.257	0.912969	2022.92	405.05	6.13612	0.270627	2.37817	0.186418	0.0186065	2.93075	0.215423	0.31593	0.205939	0.231997	0.246133	0.938733	0.0115942	0.00517277	0.010616	0.163496	0.983707	-18024.9	0	-487.185
	HSLC_3rd_codon_position_only_4_runs_combined	19040000	-18527.5	-506.711	-18020.8	1.19905	2022.63	32.4111	0.916943	2022.92	497.451	6.32956	0.298555	2.40402	0.186581	0.0293168	2.83403	0.247488	0.313477	0.218256	0.231151	0.237116	0.855002	0.011489	0.00526328	0.0106413	0.159792	0.983707	-18020.8	0	-494.062
	HSLC_3rd_codon_position_only_4_runs_combined	19120000	-18518.3	-482.618	-18035.7	1.17109	2022.66	30.8296	0.916335	2022.92	612.228	6.82179	0.33856	2.43723	0.228959	0.0119865	2.76583	0.217436	0.31451	0.21131	0.220085	0.254095	1.1403	0.0126547	0.00527451	0.0115313	0.172619	0.983707	-18035.7	0	-468.633
	HSLC_3rd_codon_position_only_4_runs_combined	19200000	-18509.6	-481.475	-18028.1	1.14898	2022.68	31.1123	0.883267	2022.95	1051.19	7.35862	0.247261	2.30007	0.190053	0.0374376	2.93423	0.290949	0.321637	0.218238	0.222723	0.237403	0.957852	0.0119118	0.00536608	0.0108547	0.162154	0.983707	-18028.1	0	-466.853
	HSLC_3rd_codon_position_only_4_runs_combined	19280000	-18505.1	-492.446	-18012.7	1.24898	2022.58	32.7682	0.920162	2022.91	1446.58	7.57167	0.316981	2.33084	0.160247	0.0220272	2.98015	0.189758	0.317395	0.206929	0.226007	0.249669	1.03639	0.012127	0.0047591	0.0108358	0.180229	0.983707	-18012.7	0	-477.252
	HSLC_3rd_codon_position_only_4_runs_combined	19360000	-18515.8	-507.476	-18008.3	1.15643	2022.68	32.1898	0.920167	2022.91	201.401	5.34842	0.224759	2.36648	0.199726	0.0223196	2.95827	0.228449	0.304353	0.218483	0.231272	0.245892	0.960891	0.0112213	0.00523169	0.0103794	0.157284	0.983707	-18008.3	0	-496.535
	HSLC_3rd_codon_position_only_4_runs_combined	19440000	-18521.5	-491.963	-18029.5	1.16882	2022.66	31.6849	0.893793	2022.94	441.08	6.22933	0.297685	2.20058	0.19841	0.0524835	3.02953	0.221308	0.317501	0.211497	0.234693	0.23631	0.816518	0.0117026	0.00485765	0.0107159	0.173152	0.983707	-18029.5	0	-479.651
	HSLC_3rd_codon_position_only_4_runs_combined	19520000	-18536.7	-508.399	-18028.3	1.20878	2022.62	32.6174	0.902346	2022.93	860.426	6.98303	0.288193	2.43429	0.187363	0.030141	2.84062	0.219385	0.325033	0.206612	0.230707	0.237648	0.842371	0.0110933	0.00441818	0.0101669	0.178403	0.983707	-18028.3	0	-494.707
	HSLC_3rd_codon_position_only_4_runs_combined	19600000	-18568	-530.181	-18037.8	1.26066	2022.57	35.6328	0.936504	2022.9	479.705	5.9328	0.272435	2.34476	0.165491	0.0847667	2.86213	0.270418	0.310264	0.217735	0.231777	0.240225	1.2047	0.0108579	0.00493306	0.00999979	0.160962	0.983707	-18037.8	0	-517.438
	HSLC_3rd_codon_position_only_4_runs_combined	19680000	-18557.6	-536.955	-18020.6	1.22051	2022.61	35.5959	0.923309	2022.91	654.373	6.32146	0.321593	2.28866	0.234564	0.0490223	2.91806	0.188104	0.31478	0.220536	0.230727	0.233958	1.13515	0.010286	0.00421887	0.0094376	0.174691	0.983707	-18020.6	0	-523.761
	HSLC_3rd_codon_position_only_4_runs_combined	19760000	-18541.8	-530.225	-18011.5	1.24801	2022.58	35.145	0.945345	2022.89	655.082	6.40329	0.279424	2.42243	0.187136	0.0244817	2.85656	0.229968	0.311461	0.208509	0.234171	0.245859	1.07876	0.0107308	0.00476862	0.00983639	0.164043	0.983707	-18011.5	0	-516.985
	HSLC_3rd_codon_position_only_4_runs_combined	19840000	-18576.4	-551.906	-18024.5	1.22534	2022.61	38.0298	0.971655	2022.86	1027.56	6.65915	0.257287	2.29023	0.171974	0.0669708	2.9381	0.275434	0.31407	0.209384	0.229708	0.246838	0.868986	0.0100623	0.00393711	0.00909847	0.180594	0.983707	-18024.5	0	-538.601
	HSLC_3rd_codon_position_only_4_runs_combined	19920000	-18552.3	-525.335	-18027	1.24291	2022.59	34.8713	0.92888	2022.9	293.795	5.37405	0.272404	2.46606	0.267067	0.0423909	2.71219	0.239889	0.315808	0.214385	0.233478	0.236329	1.07385	0.0109911	0.00446736	0.0099928	0.175848	0.983707	-18027	0	-513.953
	HSLC_3rd_codon_position_only_4_runs_combined	20000000	-18500.8	-485.616	-18015.2	1.19366	2022.64	31.0663	0.931825	2022.9	675.693	6.85985	0.271331	2.38617	0.175986	0.0328742	2.93394	0.199697	0.322644	0.213479	0.229788	0.234088	0.912948	0.0121623	0.00494002	0.0111013	0.175934	0.983707	-18015.2	0	-472.002
	HSLC_3rd_codon_position_only_4_runs_combined	20080000	-18540	-510.216	-18029.8	1.31161	2022.52	33.5841	0.941611	2022.89	183.5	5.04234	0.363926	2.4475	0.124103	0.0270404	2.84609	0.191341	0.308581	0.206327	0.240182	0.24491	0.887828	0.0109382	0.00413551	0.0099358	0.18473	0.983707	-18029.8	0	-500.01
	HSLC_3rd_codon_position_only_4_runs_combined	20160000	-18485.8	-463.671	-18022.1	1.16932	2022.66	29.9186	0.906774	2022.93	692.658	6.9774	0.247276	2.32348	0.198888	0.0396186	2.96948	0.22126	0.309658	0.210425	0.237516	0.242402	1.00167	0.0120603	0.003875	0.0107237	0.202644	0.983707	-18022.1	0	-449.899
	HSLC_3rd_codon_position_only_4_runs_combined	20240000	-18531.2	-489.822	-18041.4	1.18599	2022.65	30.5238	0.896142	2022.94	758.621	6.78177	0.318376	2.59115	0.20995	0.0208998	2.61099	0.248632	0.3071	0.216222	0.226674	0.250004	1.03481	0.0123406	0.00467595	0.0112739	0.18447	0.983707	-18041.4	0	-475.912
	HSLC_3rd_codon_position_only_4_runs_combined	20320000	-18542.1	-501.963	-18040.2	1.23786	2022.6	31.9183	0.902009	2022.93	320.519	5.90552	0.291798	2.28918	0.191047	0.0164243	2.9888	0.222749	0.315407	0.204838	0.238498	0.241257	0.752847	0.0111162	0.00569106	0.0103916	0.143215	0.983707	-18040.2	0	-490.349
	HSLC_3rd_codon_position_only_4_runs_combined	20400000	-18530.7	-500.435	-18030.3	1.23162	2022.6	32.0164	0.92077	2022.91	707.718	6.60604	0.264305	2.3029	0.154524	0.0454039	3.00646	0.226407	0.305179	0.210433	0.232641	0.251746	0.941987	0.0114254	0.00528721	0.0105392	0.158355	0.983707	-18030.3	0	-487.002
	HSLC_3rd_codon_position_only_4_runs_combined	20480000	-18499.6	-473.573	-18026	1.15914	2022.67	30.8998	0.927697	2022.91	557.303	6.68268	0.337808	2.36515	0.183694	0.04759	2.85781	0.207941	0.303404	0.217698	0.234567	0.244331	1.04021	0.0124134	0.00467874	0.0110877	0.185097	0.983707	-18026	0	-460.156
	HSLC_3rd_codon_position_only_4_runs_combined	20560000	-18534.1	-491.523	-18042.5	1.16732	2022.67	30.7052	0.909099	2022.92	162.02	4.94702	0.312919	2.27461	0.171873	0.0470776	2.95664	0.236883	0.309314	0.212022	0.233411	0.245253	1.03453	0.0112789	0.00702551	0.0107336	0.109568	0.983707	-18042.5	0	-480.817
	HSLC_3rd_codon_position_only_4_runs_combined	20640000	-18477.5	-457.702	-18019.8	1.10771	2022.73	29.7286	0.911278	2022.92	153.881	5.17579	0.305177	2.37335	0.169743	0.0499177	2.88271	0.219104	0.302667	0.215901	0.227557	0.253875	1.06443	0.0127547	0.00381146	0.0111911	0.209786	0.983707	-18019.8	0	-447.098
	HSLC_3rd_codon_position_only_4_runs_combined	20720000	-18506.3	-471.426	-18034.8	1.13266	2022.7	29.9151	0.886865	2022.95	288.601	5.99529	0.288644	2.3616	0.172456	0.0302089	2.88948	0.25761	0.305012	0.215918	0.23514	0.24393	0.98164	0.0123742	0.00502366	0.0112258	0.175995	0.983707	-18034.8	0	-459.375
	HSLC_3rd_codon_position_only_4_runs_combined	20800000	-18505.8	-489.243	-18016.6	1.1424	2022.69	31.8916	0.912349	2022.92	456.881	6.24472	0.298737	2.27239	0.156818	0.0411033	3.02877	0.202183	0.324378	0.201174	0.233493	0.240955	1.04474	0.0114702	0.00494831	0.0104332	0.168073	0.983707	-18016.6	0	-476.476
	HSLC_3rd_codon_position_only_4_runs_combined	20880000	-18517.6	-502.741	-18014.9	1.20403	2022.63	32.7575	0.90789	2022.92	347.985	5.73206	0.255485	2.48146	0.164865	0.042611	2.81578	0.2398	0.313322	0.207394	0.236532	0.242752	0.901194	0.0110531	0.00426123	0.0100275	0.182396	0.983707	-18014.9	0	-491.148
	HSLC_3rd_codon_position_only_4_runs_combined	20960000	-18555.8	-519.679	-18036.1	1.24867	2022.58	34.2665	0.921982	2022.91	1228.56	7.17001	0.311811	2.46619	0.156467	0.0425242	2.78196	0.241051	0.319259	0.210578	0.223485	0.246678	1.06647	0.0102437	0.00511979	0.00951091	0.146945	0.983707	-18036.1	0	-505.022
	HSLC_3rd_codon_position_only_4_runs_combined	21040000	-18514.2	-500.406	-18013.8	1.21512	2022.62	32.3211	0.926738	2022.91	306.822	5.58224	0.260472	2.35505	0.229662	0.0337772	2.92162	0.19942	0.316044	0.214955	0.230568	0.238434	0.98665	0.0111392	0.005131	0.0102594	0.159014	0.983707	-18013.8	0	-488.792
	HSLC_3rd_codon_position_only_4_runs_combined	21120000	-18516.7	-497.002	-18019.7	1.18091	2022.65	31.9362	0.922317	2022.91	97.3802	4.30055	0.33065	2.26797	0.187497	0.0382673	2.95464	0.220974	0.304859	0.218513	0.232695	0.243933	0.945356	0.0119287	0.00463756	0.0108495	0.181377	0.983707	-18019.7	0	-487.891
	HSLC_3rd_codon_position_only_4_runs_combined	21200000	-18520.2	-478.479	-18041.7	1.15614	2022.68	31.0013	0.923424	2022.91	464.96	6.55652	0.266434	2.3379	0.239245	0.0241223	2.88406	0.248241	0.325446	0.210149	0.229738	0.234667	1.07089	0.0122812	0.00419126	0.0109194	0.196321	0.983707	-18041.7	0	-465.37
	HSLC_3rd_codon_position_only_4_runs_combined	21280000	-18510.9	-485.457	-18025.4	1.17509	2022.66	31.7107	0.940234	2022.89	253.634	5.46567	0.27062	2.36361	0.160502	0.0599605	2.92365	0.221662	0.312856	0.214638	0.228698	0.243809	0.897738	0.0121126	0.00400167	0.0107984	0.19977	0.983707	-18025.4	0	-474.417
	HSLC_3rd_codon_position_only_4_runs_combined	21360000	-18522.7	-491.428	-18031.3	1.18063	2022.65	31.3587	0.901089	2022.93	827.892	6.99444	0.260482	2.41563	0.200626	0.0460423	2.84307	0.234159	0.320753	0.207415	0.232088	0.239744	1.00464	0.0119759	0.00525769	0.0110088	0.165708	0.983707	-18031.3	0	-477.272
	HSLC_3rd_codon_position_only_4_runs_combined	21440000	-18507.7	-486.095	-18021.6	1.24715	2022.59	31.473	0.919804	2022.91	737.374	6.94293	0.271075	2.5127	0.184047	0.0342997	2.7326	0.265273	0.308701	0.220163	0.218211	0.252925	0.879809	0.011764	0.00466772	0.0106386	0.178871	0.983707	-18021.6	0	-472.482
	HSLC_3rd_codon_position_only_4_runs_combined	21520000	-18513.9	-475.55	-18038.3	1.19769	2022.64	30.6752	0.893888	2022.94	778.047	7.09996	0.292201	2.45841	0.191858	0.0606888	2.74395	0.252898	0.310101	0.220379	0.223351	0.246168	1.03324	0.0119688	0.00577474	0.0110485	0.15227	0.983707	-18038.3	0	-461.246
	HSLC_3rd_codon_position_only_4_runs_combined	21600000	-18529.3	-499.219	-18030.1	1.19296	2022.64	32.8993	0.921141	2022.91	507.511	6.30329	0.33878	2.10926	0.196765	0.0358029	3.08375	0.23565	0.317859	0.214354	0.22867	0.239116	0.806641	0.0121624	0.00427814	0.0108729	0.193014	0.983707	-18030.1	0	-486.823
	HSLC_3rd_codon_position_only_4_runs_combined	21680000	-18534.8	-515.731	-18019.1	1.26785	2022.57	33.8197	0.897875	2022.94	4650.91	9.09758	0.253366	2.20523	0.208495	0.0390397	2.97849	0.31538	0.322979	0.212724	0.225112	0.239185	0.9885	0.0107824	0.0042619	0.00973684	0.179345	0.983707	-18019.1	0	-498.072
	HSLC_3rd_codon_position_only_4_runs_combined	21760000	-18521.3	-490.112	-18031.2	1.20335	2022.63	30.9766	0.956003	2022.88	519.493	6.42613	0.285546	2.46709	0.159674	0.0377098	2.74892	0.30106	0.318539	0.204381	0.233739	0.243341	0.97236	0.0125736	0.00474261	0.0114612	0.185011	0.983707	-18031.2	0	-477.056
	HSLC_3rd_codon_position_only_4_runs_combined	21840000	-18509.6	-473.167	-18036.5	1.25901	2022.57	30.4121	0.898281	2022.93	274.699	5.70882	0.289108	2.41622	0.18069	0.0709588	2.84341	0.199611	0.314248	0.214791	0.221027	0.249934	0.849155	0.0129548	0.00506874	0.0117764	0.180597	0.983707	-18036.5	0	-461.663
	HSLC_3rd_codon_position_only_4_runs_combined	21920000	-18502.9	-477.174	-18025.8	1.20195	2022.63	31.0356	0.905137	2022.93	495.292	6.42008	0.337136	2.26817	0.197098	0.0541399	2.88786	0.255591	0.32317	0.206052	0.22472	0.246058	1.0089	0.0113052	0.00442979	0.0102414	0.180418	0.983707	-18025.8	0	-464.258
	HSLC_3rd_codon_position_only_4_runs_combined	22000000	-18501.4	-483.263	-18018.2	1.19443	2022.64	30.7183	0.884949	2022.95	499.381	6.41609	0.334015	2.43686	0.178351	0.0497262	2.788	0.213044	0.319467	0.208502	0.225188	0.246843	0.892815	0.0118155	0.00502441	0.0108608	0.169991	0.983707	-18018.2	0	-470.429
	HSLC_3rd_codon_position_only_4_runs_combined	22080000	-18523.9	-488.994	-18034.9	1.23846	2022.59	31.7805	0.937564	2022.9	476.264	6.37655	0.261916	2.47853	0.1784	0.0331747	2.83038	0.217607	0.312689	0.212759	0.231874	0.242679	1.03198	0.0114774	0.0039088	0.0103174	0.196545	0.983707	-18034.9	0	-476.181
	HSLC_3rd_codon_position_only_4_runs_combined	22160000	-18534	-498.666	-18035.3	1.20538	2022.63	32.1184	0.911459	2022.92	315.586	5.8832	0.324937	2.44347	0.169329	0.0372337	2.81615	0.208885	0.313291	0.201507	0.233583	0.251618	0.868072	0.0108915	0.00570594	0.0101612	0.139565	0.983707	-18035.3	0	-486.904
	HSLC_3rd_codon_position_only_4_runs_combined	22240000	-18502.2	-498.234	-18004	1.19819	2022.63	32.6226	0.888136	2022.94	343.204	5.87483	0.323898	2.42726	0.178818	0.0249044	2.81639	0.228732	0.30507	0.215001	0.234721	0.245208	0.932278	0.0119413	0.00461143	0.0108372	0.182191	0.983707	-18004	0	-486.344
	HSLC_3rd_codon_position_only_4_runs_combined	22320000	-18543.2	-501.872	-18041.3	1.20419	2022.63	32.7927	0.921617	2022.91	285.145	5.51238	0.267387	2.33053	0.172357	0.0282318	3.01859	0.182909	0.31602	0.215513	0.223865	0.244601	0.976366	0.0112692	0.00455846	0.0102757	0.176456	0.983707	-18041.3	0	-490.49
	HSLC_3rd_codon_position_only_4_runs_combined	22400000	-18540.3	-533.729	-18006.6	1.19308	2022.64	35.624	0.917289	2022.92	934.367	6.54519	0.278528	2.4284	0.162907	0.0455987	2.83714	0.24742	0.312406	0.212007	0.237706	0.237881	1.08401	0.0103472	0.00431673	0.00941008	0.172498	0.983707	-18006.6	0	-520.087
	HSLC_3rd_codon_position_only_4_runs_combined	22480000	-18544.2	-517.437	-18026.8	1.26448	2022.57	33.7266	0.910969	2022.92	258.746	5.35921	0.27737	2.45861	0.209737	0.0419508	2.82986	0.182475	0.299089	0.220844	0.228955	0.251112	0.968439	0.0109317	0.00625832	0.0103324	0.124772	0.983707	-18026.8	0	-506.136
	HSLC_3rd_codon_position_only_4_runs_combined	22560000	-18534	-512.188	-18021.9	1.26192	2022.57	34.5648	0.889001	2022.94	960.186	6.86796	0.241262	2.35869	0.13092	0.0397837	3.03051	0.198834	0.319591	0.216067	0.227795	0.236547	1.05933	0.0110356	0.00473867	0.0100596	0.168698	0.983707	-18021.9	0	-498.12
	HSLC_3rd_codon_position_only_4_runs_combined	22640000	-18518.4	-501.176	-18017.2	1.14747	2022.69	31.9145	0.929974	2022.9	344.648	5.81419	0.266877	2.55153	0.125302	0.0355263	2.81988	0.200885	0.310985	0.210121	0.224822	0.254072	0.962529	0.0116172	0.00498556	0.0106609	0.168773	0.983707	-18017.2	0	-489.23
	HSLC_3rd_codon_position_only_4_runs_combined	22720000	-18524.4	-490.642	-18033.8	1.14949	2022.68	31.9534	0.897564	2022.94	410.971	6.20936	0.285572	2.32734	0.130262	0.025564	2.94931	0.281949	0.317344	0.210297	0.23079	0.241569	0.822624	0.0118713	0.00466367	0.0107799	0.1801	0.983707	-18033.8	0	-478.442
	HSLC_3rd_codon_position_only_4_runs_combined	22800000	-18507.3	-496.354	-18010.9	1.20347	2022.63	32.5648	0.902535	2022.93	344.588	5.99784	0.336874	2.37405	0.158904	0.0415753	2.87521	0.213387	0.311465	0.215556	0.227057	0.245922	1.05161	0.0109555	0.00455416	0.00995806	0.172963	0.983707	-18010.9	0	-484.188
	HSLC_3rd_codon_position_only_4_runs_combined	22880000	-18536.2	-516.667	-18019.5	1.25018	2022.58	33.8663	0.961664	2022.87	446.79	5.98605	0.265598	2.39634	0.175358	0.0338024	2.8826	0.246308	0.31206	0.222954	0.22776	0.237226	1.13301	0.0105998	0.00511465	0.00976209	0.152258	0.983707	-18019.5	0	-504.074
	HSLC_3rd_codon_position_only_4_runs_combined	22960000	-18524	-514.122	-18009.9	1.2345	2022.6	33.8261	0.8801	2022.95	627.16	6.52356	0.288788	2.49853	0.17069	0.0411055	2.7575	0.243385	0.302528	0.224054	0.226853	0.246565	1.07328	0.0113084	0.00443076	0.0102849	0.180425	0.983707	-18009.9	0	-500.782
	HSLC_3rd_codon_position_only_4_runs_combined	23040000	-18555.4	-521.71	-18033.7	1.26395	2022.57	35.3951	0.912894	2022.92	1345.74	7.34757	0.253653	2.46867	0.14746	0.0250874	2.90393	0.201191	0.318769	0.209372	0.226374	0.245486	1.03012	0.0106744	0.00375074	0.00954983	0.193132	0.983707	-18033.7	0	-507.072
	HSLC_3rd_codon_position_only_4_runs_combined	23120000	-18540.9	-497.337	-18043.5	1.16279	2022.67	32.021	0.973415	2022.86	311.082	5.70597	0.311874	2.53097	0.151752	0.0217865	2.72844	0.255179	0.319453	0.218743	0.229225	0.23258	0.816362	0.0120192	0.0044338	0.0108621	0.187616	0.983707	-18043.5	0	-485.95
	HSLC_3rd_codon_position_only_4_runs_combined	23200000	-18546.6	-505.135	-18041.5	1.19893	2022.63	33.947	0.921904	2022.91	605.984	6.39733	0.245978	2.38942	0.19335	0.0363031	2.9291	0.205855	0.308396	0.209656	0.231201	0.250746	0.998778	0.0118694	0.00470362	0.0106719	0.179027	0.983707	-18041.5	0	-492.088
	HSLC_3rd_codon_position_only_4_runs_combined	23280000	-18523.1	-497.941	-18025.2	1.18437	2022.65	32.7908	0.922282	2022.91	724.189	6.92321	0.281084	2.34938	0.209844	0.0316276	2.8384	0.289656	0.313322	0.215238	0.23222	0.23922	1.1253	0.0109213	0.0042057	0.00984874	0.182531	0.983707	-18025.2	0	-484.019
	HSLC_3rd_codon_position_only_4_runs_combined	23360000	-18519.7	-489.791	-18029.9	1.25292	2022.58	31.7358	0.889049	2022.94	876.235	7.16018	0.270101	2.49375	0.165615	0.0417732	2.82552	0.203239	0.318764	0.205695	0.224594	0.250948	0.984991	0.0119318	0.00478568	0.010816	0.177525	0.983707	-18029.9	0	-475.553
	HSLC_3rd_codon_position_only_4_runs_combined	23440000	-18531.7	-505.615	-18026.1	1.19883	2022.63	32.4456	0.89862	2022.93	376.033	5.86394	0.247506	2.36237	0.143897	0.0519028	2.94364	0.250686	0.307978	0.213159	0.235511	0.243353	0.964173	0.0116451	0.00555093	0.0108095	0.154059	0.983707	-18026.1	0	-493.46
	HSLC_3rd_codon_position_only_4_runs_combined	23520000	-18527.6	-488.306	-18039.3	1.20095	2022.63	31.8457	0.890704	2022.94	914.359	7.15952	0.295845	2.59882	0.161137	0.0306282	2.71839	0.195188	0.299418	0.220532	0.22845	0.2516	1.08302	0.0117473	0.004164	0.0105672	0.192158	0.983707	-18039.3	0	-473.918
	HSLC_3rd_codon_position_only_4_runs_combined	23600000	-18547.5	-517.641	-18029.8	1.14799	2022.68	34.2099	0.937008	2022.9	586.603	6.27092	0.3019	2.39942	0.216873	0.0641581	2.8294	0.188244	0.303599	0.214803	0.234082	0.247516	0.936813	0.0115127	0.00435441	0.0103426	0.184685	0.983707	-18029.8	0	-504.935
	HSLC_3rd_codon_position_only_4_runs_combined	23680000	-18523.6	-511.491	-18012.1	1.21597	2022.62	33.9344	0.961037	2022.87	1041.34	7.02205	0.322557	2.35672	0.210618	0.0457235	2.82575	0.238624	0.306371	0.211115	0.228464	0.254051	0.948119	0.0112929	0.00390864	0.010027	0.194793	0.983707	-18012.1	0	-497.527
	HSLC_3rd_codon_position_only_4_runs_combined	23760000	-18507	-504.5	-18002.5	1.14766	2022.69	32.9992	0.919144	2022.91	558.254	6.40401	0.293947	2.40872	0.145958	0.0614007	2.91445	0.17553	0.316186	0.204631	0.234669	0.244513	1.21241	0.011029	0.00390252	0.00990283	0.192355	0.983707	-18002.5	0	-491.216
	HSLC_3rd_codon_position_only_4_runs_combined	23840000	-18525.2	-501.137	-18024.1	1.1679	2022.66	32.6817	0.932745	2022.9	400.421	6.06312	0.240712	2.40098	0.154428	0.0470215	2.93652	0.220337	0.31357	0.222251	0.227261	0.236918	0.991754	0.011327	0.00527267	0.0104174	0.157509	0.983707	-18024.1	0	-488.756
	HSLC_3rd_codon_position_only_4_runs_combined	23920000	-18518.7	-482.181	-18036.5	1.20413	2022.63	31.1429	0.908245	2022.92	354.055	6.0941	0.291624	2.41092	0.160698	0.0345325	2.89246	0.209762	0.313353	0.213679	0.229542	0.243426	1.00803	0.0116741	0.00511702	0.0106366	0.165925	0.983707	-18036.5	0	-469.843
	HSLC_3rd_codon_position_only_4_runs_combined	24000000	-18538.6	-515.477	-18023.1	1.27049	2022.56	35.1399	0.917706	2022.92	810.795	6.68243	0.339596	2.17663	0.218918	0.0546897	2.9864	0.223766	0.313676	0.214296	0.234336	0.237691	0.835407	0.0113033	0.00396165	0.010067	0.193413	0.983707	-18023.1	0	-502.334
	HSLC_3rd_codon_position_only_4_runs_combined	24080000	-18526.3	-509.315	-18016.9	1.20405	2022.63	33.5838	0.886426	2022.95	2020.27	7.7597	0.306445	2.43127	0.144737	0.0379877	2.84671	0.232848	0.318675	0.209788	0.224948	0.246589	1.14	0.0112519	0.00423115	0.0101286	0.185371	0.983707	-18016.9	0	-493.493
	HSLC_3rd_codon_position_only_4_runs_combined	24160000	-18530.2	-487.633	-18042.5	1.29303	2022.54	31.7091	0.91218	2022.92	224.586	5.46572	0.231561	2.40623	0.214375	0.0661737	2.82668	0.254976	0.322432	0.214057	0.227533	0.235978	1.00824	0.0113241	0.00503035	0.0104097	0.164096	0.983707	-18042.5	0	-476.384
	HSLC_3rd_codon_position_only_4_runs_combined	24240000	-18527	-481.485	-18045.5	1.1765	2022.66	31.534	0.959697	2022.87	641.974	6.80203	0.284237	2.32871	0.177217	0.0568802	2.86816	0.28479	0.308005	0.21035	0.225322	0.256323	0.955483	0.0115564	0.00421103	0.0102531	0.189032	0.983707	-18045.5	0	-468.12
	HSLC_3rd_codon_position_only_4_runs_combined	24320000	-18508.1	-473.473	-18034.6	1.14691	2022.69	30.4458	0.921723	2022.91	235.175	5.6088	0.339065	2.46029	0.194055	0.0414655	2.72323	0.241894	0.309323	0.218381	0.23673	0.235566	1.262	0.012871	0.00558871	0.0117804	0.167202	0.983707	-18034.6	0	-461.351
	HSLC_3rd_codon_position_only_4_runs_combined	24400000	-18524.5	-507.173	-18017.4	1.20208	2022.63	33.0949	0.890347	2022.94	429.834	6.09561	0.249793	2.43391	0.163949	0.0441181	2.86606	0.242176	0.318732	0.210058	0.227373	0.243837	0.9175	0.0116334	0.00500156	0.0106972	0.168532	0.983707	-18017.4	0	-494.827
	HSLC_3rd_codon_position_only_4_runs_combined	24480000	-18523.7	-505.219	-18018.5	1.16079	2022.67	33.5597	0.893984	2022.94	1151.83	7.23394	0.298738	2.25892	0.141887	0.0167383	3.06383	0.219885	0.313091	0.215852	0.217164	0.253893	0.999236	0.0109225	0.00438358	0.00986095	0.177446	0.983707	-18018.5	0	-490.775
	HSLC_3rd_codon_position_only_4_runs_combined	24560000	-18537.1	-520.181	-18016.9	1.20052	2022.63	33.6001	0.912951	2022.92	308.156	5.64813	0.273114	2.31158	0.208562	0.0557593	2.90307	0.247915	0.312372	0.205474	0.24397	0.238184	0.80479	0.0107142	0.00523021	0.00997507	0.150522	0.983707	-18016.9	0	-508.871
	HSLC_3rd_codon_position_only_4_runs_combined	24640000	-18562.4	-501.423	-18061	1.20387	2022.63	32.5215	0.899693	2022.93	394.821	5.94708	0.218321	2.48935	0.124306	0.0350208	2.94295	0.190051	0.318427	0.210425	0.225355	0.245793	0.970983	0.0109525	0.00460908	0.00998981	0.171365	0.983707	-18061	0	-489.314
	HSLC_3rd_codon_position_only_4_runs_combined	24720000	-18511.9	-486.933	-18024.9	1.19158	2022.64	31.1014	0.926944	2022.91	458.853	6.21861	0.299125	2.39515	0.173631	0.0414149	2.87568	0.215	0.30898	0.220677	0.21517	0.255173	0.859393	0.0115049	0.00523827	0.0106483	0.160659	0.983707	-18024.9	0	-474.439
	HSLC_3rd_codon_position_only_4_runs_combined	24800000	-18503.2	-481.979	-18021.2	1.18372	2022.65	31.0282	0.919239	2022.91	2389.59	8.43362	0.303276	2.32389	0.255538	0.0264877	2.85696	0.233853	0.30186	0.216258	0.227917	0.253965	0.892833	0.0127694	0.0048124	0.0114222	0.18511	0.983707	-18021.2	0	-465.611
	HSLC_3rd_codon_position_only_4_runs_combined	24880000	-18485.1	-466.655	-18018.5	1.2117	2022.62	29.8012	0.902992	2022.93	198.122	5.381	0.26266	2.32076	0.139414	0.0320306	3.03397	0.21116	0.320583	0.213028	0.234726	0.231663	1.02718	0.013076	0.00496922	0.0118332	0.184119	0.983707	-18018.5	0	-455.449
	HSLC_3rd_codon_position_only_4_runs_combined	24960000	-18556.8	-530.73	-18026	1.25895	2022.57	34.7962	0.934649	2022.9	448.421	5.99608	0.298207	2.19218	0.184543	0.0501178	3.00944	0.265512	0.327361	0.200418	0.231227	0.240993	1.08191	0.010159	0.00509837	0.00947589	0.146313	0.983707	-18026	0	-518.228
	HSLC_3rd_codon_position_only_4_runs_combined	25040000	-18536.5	-513.167	-18023.3	1.23471	2022.6	33.4509	0.919559	2022.91	544.367	6.36593	0.307833	2.44746	0.15775	0.0656278	2.76979	0.251538	0.317696	0.20733	0.218242	0.256732	1.17503	0.0110002	0.00483294	0.0101204	0.165605	0.983707	-18023.3	0	-499.874
	HSLC_3rd_codon_position_only_4_runs_combined	25120000	-18548.6	-516.309	-18032.3	1.18814	2022.64	33.9437	0.93776	2022.9	996.336	7.01566	0.294458	2.45552	0.115528	0.0368531	2.85804	0.239602	0.315522	0.217701	0.221962	0.244815	1.12233	0.0109888	0.00367305	0.00982389	0.198541	0.983707	-18032.3	0	-502.069
	HSLC_3rd_codon_position_only_4_runs_combined	25200000	-18553.2	-543.71	-18009.5	1.20969	2022.62	36.6464	0.93751	2022.9	1220.97	6.9485	0.280376	2.6132	0.185259	0.0257305	2.63368	0.261757	0.325472	0.207542	0.216072	0.250914	0.947276	0.00977047	0.00430587	0.00900682	0.165186	0.983707	-18009.5	0	-529.685
	HSLC_3rd_codon_position_only_4_runs_combined	25280000	-18538.5	-513.453	-18025	1.1967	2022.64	33.7743	0.898299	2022.93	759.334	6.66315	0.325062	2.42017	0.13278	0.0354914	2.89947	0.187027	0.319657	0.21416	0.224767	0.241417	1.58292	0.0110097	0.0048317	0.0100793	0.165759	0.983707	-18025	0	-498.744
	HSLC_3rd_codon_position_only_4_runs_combined	25360000	-18511.8	-495.308	-18016.5	1.25402	2022.58	32.4854	0.913312	2022.92	307.923	5.7063	0.289963	2.43477	0.181534	0.0304627	2.8146	0.248673	0.300646	0.21969	0.229737	0.249926	0.731252	0.011439	0.00539397	0.0104953	0.155642	0.983707	-18016.5	0	-484.061
	HSLC_3rd_codon_position_only_4_runs_combined	25440000	-18486	-487.744	-17998.3	1.22335	2022.61	31.1281	0.918976	2022.91	234.46	5.50943	0.313755	2.25579	0.203219	0.0482779	2.93137	0.24759	0.317484	0.210261	0.238855	0.2334	1.12119	0.0115623	0.00536023	0.0107104	0.158097	0.983707	-17998.3	0	-476.09
	HSLC_3rd_codon_position_only_4_runs_combined	25520000	-18500.9	-472.037	-18028.9	1.1824	2022.65	30.9566	0.88955	2022.94	242.913	5.49583	0.282822	2.38924	0.177271	0.0487813	2.87347	0.228417	0.320334	0.211146	0.223768	0.244751	0.997019	0.011748	0.00615056	0.0108471	0.139672	0.983707	-18028.9	0	-460.596
	HSLC_3rd_codon_position_only_4_runs_combined	25600000	-18521.4	-509.535	-18011.9	1.17456	2022.66	32.6451	0.914401	2022.92	212.432	5.25026	0.322923	2.40077	0.138501	0.0406688	2.82729	0.269847	0.317965	0.206863	0.231297	0.243876	1.05411	0.0104418	0.00568878	0.00981436	0.133182	0.983707	-18011.9	0	-498.441
	HSLC_3rd_codon_position_only_4_runs_combined	25680000	-18557.2	-499.738	-18057.4	1.23287	2022.6	32.5055	0.910919	2022.92	495.908	6.20024	0.264019	2.38927	0.221553	0.0130555	2.90709	0.205015	0.31754	0.207107	0.224068	0.251285	0.809226	0.0116287	0.00455463	0.0105481	0.18047	0.983707	-18057.4	0	-487.434
	HSLC_3rd_codon_position_only_4_runs_combined	25760000	-18553.9	-522.93	-18031	1.24828	2022.58	35.248	0.905243	2022.93	839.492	6.69678	0.218638	2.4362	0.197525	0.0662347	2.81363	0.267773	0.307655	0.218317	0.224452	0.249576	0.99584	0.0110158	0.00496453	0.0100389	0.162094	0.983707	-18031	0	-509.304
	HSLC_3rd_codon_position_only_4_runs_combined	25840000	-18531	-498.378	-18032.6	1.20458	2022.63	32.1993	0.927414	2022.91	386.302	5.95045	0.306943	2.56729	0.183745	0.0368254	2.66934	0.235863	0.312586	0.212108	0.226252	0.249053	1.05815	0.0120053	0.00464186	0.0108952	0.182042	0.983707	-18032.6	0	-486.027
	HSLC_3rd_codon_position_only_4_runs_combined	25920000	-18549.4	-501.365	-18048	1.17391	2022.66	32.8277	0.975847	2022.86	390.188	5.96081	0.291903	2.57551	0.182576	0.033515	2.66577	0.250726	0.305328	0.22723	0.225357	0.242086	0.988005	0.0120586	0.00439063	0.0107961	0.189121	0.983707	-18048	0	-489.208
	HSLC_3rd_codon_position_only_4_runs_combined	26000000	-18543.1	-505.581	-18037.5	1.17742	2022.66	33.6828	0.920338	2022.91	1117.56	7.1986	0.278297	2.2723	0.151068	0.0292929	2.99469	0.274351	0.315819	0.212185	0.229382	0.242614	1.12555	0.0115498	0.00464115	0.0104388	0.17729	0.983707	-18037.5	0	-490.871
	HSLC_3rd_codon_position_only_4_runs_combined	26080000	-18526	-510.67	-18015.3	1.25719	2022.58	33.6938	0.896791	2022.94	659.123	6.59467	0.234847	2.38549	0.180383	0.0391918	2.92687	0.233216	0.304963	0.211892	0.233141	0.250004	1.09567	0.0102924	0.00434919	0.00941917	0.170824	0.983707	-18015.3	0	-497.24
	HSLC_3rd_codon_position_only_4_runs_combined	26160000	-18531.4	-515.816	-18015.6	1.21635	2022.62	32.9505	0.896538	2022.94	193.965	4.99647	0.251511	2.3549	0.19143	0.0385417	2.97473	0.188886	0.314012	0.213091	0.229842	0.243055	0.963594	0.0112821	0.00599363	0.0106701	0.137316	0.983707	-18015.6	0	-505.101
	HSLC_3rd_codon_position_only_4_runs_combined	26240000	-18526	-515.472	-18010.5	1.15807	2022.67	33.6135	0.926389	2022.91	1851.98	7.71815	0.315791	2.2478	0.197347	0.0438812	2.92668	0.268508	0.318378	0.220553	0.22492	0.236148	0.948924	0.0115296	0.00452544	0.0103854	0.180208	0.983707	-18010.5	0	-500.112
	HSLC_3rd_codon_position_only_4_runs_combined	26320000	-18553.2	-507.714	-18045.5	1.2151	2022.62	33.6401	0.93715	2022.9	155.456	4.81244	0.304154	2.39288	0.159205	0.0604993	2.86595	0.217314	0.307771	0.222738	0.214454	0.255038	1.28198	0.0109343	0.00552707	0.0101444	0.145201	0.983707	-18045.5	0	-496.958
	HSLC_3rd_codon_position_only_4_runs_combined	26400000	-18539	-495.108	-18043.9	1.18015	2022.65	32.4749	0.934172	2022.9	320.04	5.81177	0.288002	2.38423	0.160159	0.035718	2.91549	0.216409	0.317711	0.203243	0.231761	0.247285	0.871842	0.0115656	0.00476565	0.0104381	0.1741	0.983707	-18043.9	0	-483.52
	HSLC_3rd_codon_position_only_4_runs_combined	26480000	-18495.6	-476.526	-18019	1.15403	2022.68	31.0204	0.921338	2022.91	301.379	5.70755	0.290877	2.3085	0.171815	0.0663026	3.00807	0.154429	0.319653	0.204188	0.232373	0.243785	1.06646	0.0130162	0.00494553	0.0116182	0.184142	0.983707	-18019	0	-464.584
	HSLC_3rd_codon_position_only_4_runs_combined	26560000	-18517.9	-486.665	-18031.2	1.11621	2022.72	31.1179	0.894916	2022.94	706.183	6.83189	0.266212	2.45364	0.19147	0.0251848	2.82658	0.236914	0.303111	0.216372	0.226942	0.253575	1.106	0.0128108	0.00527321	0.0116839	0.174234	0.983707	-18031.2	0	-472.583
	HSLC_3rd_codon_position_only_4_runs_combined	26640000	-18517.8	-502.371	-18015.4	1.19881	2022.63	33.2497	0.942709	2022.89	603.108	6.52442	0.333876	2.24501	0.199967	0.0417882	2.94493	0.234434	0.318758	0.206552	0.228781	0.245909	1.02738	0.0119107	0.00476064	0.0107308	0.177959	0.983707	-18015.4	0	-489.118
	HSLC_3rd_codon_position_only_4_runs_combined	26720000	-18537.5	-509.113	-18028.4	1.29914	2022.53	33.4608	0.944466	2022.89	761.21	6.74508	0.247531	2.43225	0.136355	0.0321978	2.94213	0.209535	0.310587	0.219572	0.22841	0.241431	1.18549	0.0106495	0.00452765	0.00975953	0.170019	0.983707	-18028.4	0	-495.149
	HSLC_3rd_codon_position_only_4_runs_combined	26800000	-18518.9	-523.265	-17995.6	1.19112	2022.64	34.6269	0.910376	2022.92	327.093	5.61086	0.313615	2.39303	0.171024	0.0896417	2.86253	0.170156	0.309433	0.228432	0.218461	0.243673	0.941027	0.01075	0.00472664	0.00985981	0.165501	0.983707	-17995.6	0	-511.775
	HSLC_3rd_codon_position_only_4_runs_combined	26880000	-18526.3	-494.025	-18032.2	1.18968	2022.64	33.3441	0.899191	2022.93	661.604	6.67679	0.338471	2.50151	0.128985	0.0171512	2.76797	0.245911	0.312517	0.213893	0.225162	0.248427	0.836096	0.0115194	0.00383216	0.0101436	0.199042	0.983707	-18032.2	0	-481.086
	HSLC_3rd_codon_position_only_4_runs_combined	26960000	-18501.8	-477.994	-18023.8	1.20932	2022.62	31.7767	0.906025	2022.93	1343.19	7.59348	0.287816	2.40302	0.154525	0.0217109	2.86543	0.267496	0.319788	0.218061	0.214455	0.247695	0.814152	0.0120367	0.00423335	0.0106332	0.193029	0.983707	-18023.8	0	-463.357
	HSLC_3rd_codon_position_only_4_runs_combined	27040000	-18533.5	-498.89	-18034.6	1.22758	2022.61	32.816	0.937193	2022.9	378.648	5.85799	0.289223	2.62841	0.136404	0.0318224	2.63166	0.282478	0.30668	0.21494	0.235998	0.242382	1.14365	0.0119469	0.00410449	0.0106983	0.195599	0.983707	-18034.6	0	-486.584
	HSLC_3rd_codon_position_only_4_runs_combined	27120000	-18542.7	-507.641	-18035.1	1.18655	2022.65	33.0173	0.917894	2022.91	701.076	6.56757	0.341984	2.34395	0.21256	0.0330334	2.83541	0.233059	0.307018	0.219759	0.229862	0.243361	0.840148	0.011075	0.00463259	0.0101199	0.172154	0.983707	-18035.1	0	-494.585
	HSLC_3rd_codon_position_only_4_runs_combined	27200000	-18516.7	-468.634	-18048.1	1.21187	2022.62	31.2212	0.902435	2022.93	336.381	6.10732	0.26311	2.47168	0.181531	0.0378416	2.83519	0.210649	0.304862	0.211353	0.234242	0.249543	0.989706	0.0123285	0.00505689	0.0110315	0.174684	0.983707	-18048.1	0	-456.388
	HSLC_3rd_codon_position_only_4_runs_combined	27280000	-18509.2	-479.722	-18029.4	1.14642	2022.69	31.2996	0.914048	2022.92	290.355	5.81629	0.281626	2.4271	0.171634	0.0261521	2.81919	0.274299	0.327149	0.207252	0.225983	0.239616	0.899802	0.0124034	0.00418632	0.0109836	0.19751	0.983707	-18029.4	0	-468.177
	HSLC_3rd_codon_position_only_4_runs_combined	27360000	-18513.3	-475.849	-18037.5	1.16565	2022.67	31.4048	0.935461	2022.9	323.288	5.94995	0.32579	2.19417	0.165173	0.0745093	3.03078	0.209582	0.322496	0.200168	0.245617	0.231719	0.841806	0.012296	0.00546244	0.0111333	0.164087	0.983707	-18037.5	0	-464.036
	HSLC_3rd_codon_position_only_4_runs_combined	27440000	-18519.1	-502.99	-18016.1	1.17514	2022.66	32.2917	0.91871	2022.91	354.443	5.81402	0.304811	2.33543	0.156905	0.0453746	2.93035	0.227128	0.305371	0.218909	0.221139	0.254581	1.00518	0.0110476	0.0059498	0.0103692	0.135086	0.983707	-18016.1	0	-490.848
	HSLC_3rd_codon_position_only_4_runs_combined	27520000	-18540.3	-490.123	-18050.2	1.20292	2022.63	32.3724	0.911253	2022.92	495.076	6.29731	0.302729	2.39258	0.151139	0.0569724	2.88573	0.210857	0.317398	0.213474	0.218995	0.250133	1.14881	0.0121259	0.00464352	0.0109038	0.183205	0.983707	-18050.2	0	-477.026
	HSLC_3rd_codon_position_only_4_runs_combined	27600000	-18528	-506.212	-18021.8	1.12208	2022.71	33.2091	0.926448	2022.91	1190.56	7.23259	0.253427	2.48819	0.205557	0.035355	2.76631	0.25116	0.311974	0.209545	0.23101	0.247471	0.882716	0.0115194	0.00476699	0.0104108	0.173548	0.983707	-18021.8	0	-491.88
	HSLC_3rd_codon_position_only_4_runs_combined	27680000	-18542.5	-511.043	-18031.5	1.20857	2022.62	33.0946	0.942057	2022.89	224.825	5.20848	0.329294	2.36427	0.126409	0.071614	2.88152	0.226895	0.314518	0.208396	0.234133	0.242953	1.13404	0.0114588	0.00434227	0.0104833	0.184458	0.983707	-18031.5	0	-499.865
	HSLC_3rd_codon_position_only_4_runs_combined	27760000	-18533.6	-541.971	-17991.6	1.21501	2022.62	36.8977	0.910051	2022.92	1337.37	7.03561	0.280293	2.35915	0.176848	0.0543595	2.9168	0.212556	0.31595	0.207197	0.239333	0.237521	0.966296	0.0100941	0.00387289	0.00912889	0.182974	0.983707	-17991.6	0	-527.815
	HSLC_3rd_codon_position_only_4_runs_combined	27840000	-18528.8	-524.391	-18004.4	1.19211	2022.64	34.9493	0.89591	2022.94	258.741	5.32364	0.323144	2.34334	0.154187	0.0289958	2.95683	0.193503	0.321215	0.210739	0.223842	0.244204	1.14004	0.0104679	0.00408187	0.00952724	0.18101	0.983707	-18004.4	0	-513.125
	HSLC_3rd_codon_position_only_4_runs_combined	27920000	-18555.8	-511.826	-18043.9	1.23601	2022.6	34.5507	0.892474	2022.94	397.614	5.80562	0.344919	2.45213	0.128288	0.0558348	2.78179	0.237037	0.308612	0.215434	0.229305	0.246649	0.865035	0.0112701	0.00443296	0.0101835	0.179947	0.983707	-18043.9	0	-500.123
	HSLC_3rd_codon_position_only_4_runs_combined	28000000	-18530.5	-502.792	-18027.7	1.15745	2022.68	33.3327	0.91648	2022.92	1406.68	7.72861	0.372601	2.40285	0.172122	0.0484646	2.75107	0.252891	0.313435	0.211249	0.234107	0.24121	0.841844	0.0118948	0.00459996	0.0105949	0.182021	0.983707	-18027.7	0	-487.91
	HSLC_3rd_codon_position_only_4_runs_combined	28080000	-18510.6	-481.766	-18028.8	1.15784	2022.68	31.3842	0.902815	2022.93	702.771	6.82891	0.306343	2.37412	0.168052	0.0530152	2.8628	0.235667	0.313505	0.214323	0.228509	0.243662	0.9033	0.012166	0.00533251	0.0110952	0.165928	0.983707	-18028.8	0	-468.164
	HSLC_3rd_codon_position_only_4_runs_combined	28160000	-18552.2	-523.886	-18028.3	1.23695	2022.6	34.5006	0.920218	2022.91	460.038	6.09725	0.317316	2.16364	0.185183	0.0284742	3.01117	0.294222	0.312133	0.21111	0.222941	0.253816	0.741289	0.0109478	0.00531176	0.010133	0.151436	0.983707	-18028.3	0	-511.879
	HSLC_3rd_codon_position_only_4_runs_combined	28240000	-18533.9	-517.768	-18016.1	1.18712	2022.65	33.7078	0.934701	2022.9	300.799	5.39594	0.277816	2.58854	0.204046	0.0504849	2.67122	0.207887	0.31256	0.219315	0.232305	0.23582	1.00521	0.0111547	0.00441603	0.0101451	0.179149	0.983707	-18016.1	0	-506.439
	HSLC_3rd_codon_position_only_4_runs_combined	28320000	-18551	-513.758	-18037.2	1.24506	2022.59	33.256	0.925048	2022.91	262.098	5.47095	0.331158	2.29756	0.175244	0.0379282	2.92498	0.233133	0.318601	0.212565	0.225228	0.243606	1.01292	0.0107405	0.00562286	0.0100027	0.139677	0.983707	-18037.2	0	-502.358
	HSLC_3rd_codon_position_only_4_runs_combined	28400000	-18519.9	-492.471	-18027.4	1.21497	2022.62	31.8986	0.904111	2022.93	564.972	6.46777	0.276244	2.37683	0.201388	0.0520008	2.81207	0.281471	0.314481	0.218403	0.22777	0.239346	0.847834	0.0119936	0.00497877	0.010934	0.173143	0.983707	-18027.4	0	-479.601
	HSLC_3rd_codon_position_only_4_runs_combined	28480000	-18482.7	-480.67	-18002.1	1.17532	2022.66	30.2364	0.904732	2022.93	345.581	5.90127	0.273607	2.27927	0.161128	0.0521727	3.04019	0.193628	0.314203	0.210617	0.229804	0.245376	0.951077	0.0121191	0.00533521	0.0111708	0.165332	0.983707	-18002.1	0	-468.534
	HSLC_3rd_codon_position_only_4_runs_combined	28560000	-18509.4	-467.465	-18041.9	1.16912	2022.66	29.837	0.899812	2022.93	122.625	4.70554	0.246559	2.37301	0.231113	0.0370241	2.91936	0.192935	0.30897	0.217835	0.231228	0.241967	0.946556	0.0124147	0.006258	0.0115014	0.145631	0.983707	-18041.9	0	-457.488
	HSLC_3rd_codon_position_only_4_runs_combined	28640000	-18538.5	-506.504	-18032	1.19221	2022.64	33.7436	0.933991	2022.9	255.537	5.42074	0.281077	2.35282	0.174341	0.0336412	2.93563	0.222491	0.319819	0.206577	0.232223	0.241381	0.931448	0.0111409	0.00369429	0.00990388	0.199382	0.983707	-18032	0	-495.603
	HSLC_3rd_codon_position_only_4_runs_combined	28720000	-18526.1	-518.786	-18007.3	1.20638	2022.63	35.0168	0.903729	2022.93	1195.26	7.19088	0.329006	2.42634	0.18642	0.0353161	2.80762	0.215306	0.313759	0.215567	0.233571	0.237103	0.987052	0.0106712	0.00443856	0.00964478	0.172888	0.983707	-18007.3	0	-504.42
	HSLC_3rd_codon_position_only_4_runs_combined	28800000	-18522	-488.75	-18033.2	1.25227	2022.58	32.2695	0.901413	2022.93	288.218	5.75793	0.29521	2.4918	0.183825	0.0496524	2.7856	0.193912	0.31201	0.215292	0.230703	0.241995	1.13546	0.0113097	0.00517302	0.0104095	0.160013	0.983707	-18033.2	0	-476.705
	HSLC_3rd_codon_position_only_4_runs_combined	28880000	-18543	-497.193	-18045.8	1.22624	2022.61	31.8944	0.918269	2022.91	410.303	6.12639	0.264092	2.55353	0.184762	0.0486051	2.73239	0.216621	0.320577	0.206483	0.222032	0.250908	1.32902	0.011058	0.0049224	0.0101702	0.163808	0.983707	-18045.8	0	-484.077
	HSLC_3rd_codon_position_only_4_runs_combined	28960000	-18514.8	-482.059	-18032.8	1.18708	2022.65	30.8237	0.894895	2022.94	488.233	6.48044	0.330352	2.46034	0.177184	0.0159047	2.7677	0.24852	0.318339	0.221722	0.224953	0.234987	1.17905	0.0117845	0.00504642	0.0108394	0.169063	0.983707	-18032.8	0	-468.612
	HSLC_3rd_codon_position_only_4_runs_combined	29040000	-18519.9	-494.137	-18025.8	1.16828	2022.66	32.6454	0.892538	2022.94	463.878	6.3109	0.265592	2.33162	0.159582	0.073571	2.99475	0.17489	0.315283	0.200622	0.232321	0.251774	0.874304	0.0116614	0.00406687	0.0104449	0.193962	0.983707	-18025.8	0	-481.738
	HSLC_3rd_codon_position_only_4_runs_combined	29120000	-18532.5	-490.537	-18042	1.22981	2022.6	31.7032	0.890637	2022.94	996.18	7.3563	0.296614	2.24619	0.197567	0.0422223	2.99377	0.223637	0.323914	0.217678	0.228468	0.22994	1.15258	0.0114523	0.00504468	0.0104859	0.165251	0.983707	-18042	0	-475.627
	HSLC_3rd_codon_position_only_4_runs_combined	29200000	-18542.9	-498.193	-18044.7	1.21161	2022.62	32.1775	0.911232	2022.92	560.782	6.39956	0.265779	2.36403	0.176157	0.0371544	2.96042	0.196461	0.313542	0.214964	0.231902	0.239591	1.08575	0.0116449	0.00505807	0.0106566	0.167156	0.983707	-18044.7	0	-484.942
	HSLC_3rd_codon_position_only_4_runs_combined	29280000	-18506.5	-480.362	-18026.1	1.17411	2022.66	31.5144	0.899202	2022.93	510.752	6.39505	0.265687	2.38139	0.178816	0.052863	2.87758	0.243662	0.324528	0.217405	0.219092	0.238975	1.0028	0.0115171	0.00451926	0.0103998	0.180243	0.983707	-18026.1	0	-467.454
	HSLC_3rd_codon_position_only_4_runs_combined	29360000	-18516.5	-508.883	-18007.6	1.17191	2022.66	33.6601	0.901258	2022.93	919.007	7.13511	0.355365	2.43718	0.168824	0.0311032	2.80055	0.206975	0.316095	0.215338	0.225674	0.242894	0.933452	0.0112344	0.00487624	0.0102035	0.167253	0.983707	-18007.6	0	-494.819
	HSLC_3rd_codon_position_only_4_runs_combined	29440000	-18510.7	-487.775	-18022.9	1.1432	2022.69	32.0676	0.904394	2022.93	993.709	7.31674	0.240314	2.40814	0.125541	0.0255652	2.98359	0.216845	0.307529	0.209385	0.237647	0.24544	1.25185	0.0121924	0.0044131	0.010918	0.189799	0.983707	-18022.9	0	-472.772
	HSLC_3rd_codon_position_only_4_runs_combined	29520000	-18529.7	-530.132	-17999.5	1.2944	2022.54	36.3572	0.908477	2022.92	355.306	5.57327	0.236672	2.49131	0.200826	0.0327494	2.82068	0.217758	0.307069	0.224648	0.226157	0.242126	0.8884	0.0102535	0.00467694	0.00937043	0.160406	0.983707	-17999.5	0	-518.806
	HSLC_3rd_codon_position_only_4_runs_combined	29600000	-18549.9	-521.419	-18028.5	1.24351	2022.59	34.0116	0.937957	2022.89	377.532	5.68437	0.235007	2.38186	0.165132	0.0291628	2.96672	0.222111	0.318526	0.212988	0.234506	0.23398	0.875835	0.011119	0.00534405	0.0103334	0.152842	0.983707	-18028.5	0	-509.696
	HSLC_3rd_codon_position_only_4_runs_combined	29680000	-18530.6	-522.246	-18008.4	1.19927	2022.63	34.9005	1.02728	2022.81	608.007	6.40988	0.295813	2.42867	0.186323	0.0523222	2.82643	0.210449	0.312011	0.21066	0.229715	0.247613	1.21806	0.0110298	0.00422991	0.00986142	0.183031	0.983707	-18008.4	0	-508.889
	HSLC_3rd_codon_position_only_4_runs_combined	29760000	-18532.6	-516.072	-18016.5	1.2069	2022.63	34.1033	0.898693	2022.93	844.085	6.90892	0.236334	2.50246	0.166637	0.0365429	2.80744	0.25058	0.322059	0.220992	0.213132	0.243818	1.06588	0.0111511	0.00490529	0.0102014	0.165438	0.983707	-18016.5	0	-502.036
	HSLC_3rd_codon_position_only_4_runs_combined	29840000	-18535.4	-509.235	-18026.1	1.18052	2022.65	33.7024	0.931716	2022.9	936.61	6.97432	0.298999	2.30071	0.187457	0.0492503	2.95235	0.211242	0.309065	0.21236	0.231455	0.24712	1.04045	0.0112793	0.00457212	0.0102214	0.17619	0.983707	-18026.1	0	-495.117
	HSLC_3rd_codon_position_only_4_runs_combined	29920000	-18533	-495.814	-18037.2	1.13689	2022.7	32.41	0.906566	2022.93	175.696	5.11824	0.300711	2.47128	0.2172	0.0278697	2.81045	0.172488	0.309798	0.22336	0.228266	0.238575	0.985879	0.0116747	0.00385503	0.0104001	0.199823	0.983707	-18037.2	0	-485.388
	HSLC_3rd_codon_position_only_4_runs_combined	30000000	-18518.5	-496.319	-18022.2	1.1771	2022.66	32.0482	0.943961	2022.89	199.136	5.15356	0.333659	2.49169	0.160874	0.0442685	2.70083	0.268681	0.304607	0.208829	0.245125	0.241439	1.02611	0.0119363	0.00526556	0.0109525	0.165051	0.983707	-18022.2	0	-485.414
	HSLC_3rd_codon_position_only_4_runs_combined	30080000	-18505.3	-471.511	-18033.8	1.20576	2022.63	30.8168	0.905899	2022.93	459.54	6.28691	0.329825	2.4045	0.196477	0.0303923	2.83893	0.199874	0.307885	0.205433	0.24207	0.244612	0.873105	0.0127233	0.00564	0.0116024	0.164386	0.983707	-18033.8	0	-458.861
	HSLC_3rd_codon_position_only_4_runs_combined	30160000	-18499.3	-470.153	-18029.1	1.16113	2022.67	29.9548	0.897187	2022.94	394.982	6.35411	0.348595	2.34297	0.141122	0.0716981	2.81343	0.282183	0.314622	0.222294	0.222537	0.240547	1.07454	0.0123961	0.00508382	0.011266	0.174705	0.983707	-18029.1	0	-457.229
	HSLC_3rd_codon_position_only_4_runs_combined	30240000	-18491.8	-454.203	-18037.6	1.17852	2022.65	29.402	0.888896	2022.94	249.868	5.82944	0.306165	2.28287	0.137811	0.0461253	3.04036	0.186668	0.319347	0.203456	0.232939	0.244258	0.836222	0.0135473	0.00580069	0.0123313	0.169076	0.983707	-18037.6	0	-442.595
	HSLC_3rd_codon_position_only_4_runs_combined	30320000	-18490.7	-469.258	-18021.4	1.18525	2022.65	29.7322	0.905223	2022.93	161.019	5.02041	0.261466	2.4979	0.146203	0.046563	2.81566	0.232206	0.303452	0.214642	0.233844	0.248062	0.867817	0.0126566	0.00661206	0.0117828	0.140014	0.983707	-18021.4	0	-458.788
	HSLC_3rd_codon_position_only_4_runs_combined	30400000	-18514.5	-499.88	-18014.6	1.20617	2022.63	32.6597	0.890786	2022.94	428.359	6.10288	0.30189	2.29206	0.168874	0.0465604	2.95947	0.231147	0.310904	0.20611	0.23258	0.250407	1.05345	0.0116439	0.00458904	0.0105722	0.179705	0.983707	-18014.6	0	-487.328
	HSLC_3rd_codon_position_only_4_runs_combined	30480000	-18543.6	-518.231	-18025.3	1.28663	2022.55	35.1504	0.943337	2022.89	758.228	6.64818	0.284532	2.49085	0.189595	0.0552916	2.72249	0.257236	0.309428	0.215195	0.228299	0.247079	1.15822	0.0110024	0.00373036	0.00980048	0.197025	0.983707	-18025.3	0	-504.592
	HSLC_3rd_codon_position_only_4_runs_combined	30560000	-18515.4	-485.735	-18029.6	1.23304	2022.6	31.961	0.883509	2022.95	467.96	6.36401	0.282446	2.37483	0.177621	0.0645457	2.83047	0.270081	0.298679	0.219871	0.236053	0.245397	0.871928	0.0115978	0.00386355	0.0103878	0.198898	0.983707	-18029.6	0	-473.285
	HSLC_3rd_codon_position_only_4_runs_combined	30640000	-18529.6	-525.345	-18004.3	1.18694	2022.65	34.8505	0.897556	2022.94	534.361	6.14845	0.271156	2.43317	0.156868	0.0374362	2.86364	0.237725	0.311304	0.209777	0.224122	0.254796	0.987837	0.0106281	0.0052206	0.00986339	0.149585	0.983707	-18004.3	0	-512.673
	HSLC_3rd_codon_position_only_4_runs_combined	30720000	-18525.7	-483.212	-18042.5	1.18613	2022.65	30.265	0.916521	2022.92	252.209	5.60224	0.279433	2.46922	0.223001	0.0441119	2.73728	0.246957	0.311573	0.209926	0.22685	0.251651	1.18935	0.0124973	0.00635376	0.0116375	0.144302	0.983707	-18042.5	0	-471.1
	HSLC_3rd_codon_position_only_4_runs_combined	30800000	-18530.1	-501.024	-18029	1.2094	2022.62	32.6756	0.928735	2022.9	768.489	6.87198	0.334514	2.3588	0.216205	0.0384173	2.85028	0.20179	0.311985	0.210376	0.230228	0.247411	0.921377	0.0118405	0.00433145	0.010678	0.188583	0.983707	-18029	0	-487.404
	HSLC_3rd_codon_position_only_4_runs_combined	30880000	-18506.3	-478.397	-18027.9	1.16285	2022.67	30.7464	0.916986	2022.92	461.456	6.60581	0.28237	2.37374	0.165896	0.0284577	2.93342	0.216123	0.315205	0.216001	0.227667	0.241127	1.11098	0.0117032	0.00489064	0.0106377	0.17228	0.983707	-18027.9	0	-465.08
	HSLC_3rd_codon_position_only_4_runs_combined	30960000	-18504.5	-458.47	-18046	1.12388	2022.71	30.2177	0.913066	2022.92	405.269	6.3595	0.361084	2.43949	0.219444	0.0334779	2.68353	0.26298	0.306817	0.20951	0.238141	0.245532	1.19361	0.012422	0.00478363	0.0110163	0.182531	0.983707	-18046	0	-445.392
	HSLC_3rd_codon_position_only_4_runs_combined	31040000	-18513	-471.48	-18041.5	1.21934	2022.61	29.9196	0.907425	2022.93	493.873	6.49116	0.297354	2.371	0.188461	0.0287073	2.89086	0.223621	0.302128	0.223113	0.227579	0.24718	1.08169	0.0128458	0.00561421	0.0118039	0.166321	0.983707	-18041.5	0	-458.068
	HSLC_3rd_codon_position_only_4_runs_combined	31120000	-18517.8	-490.071	-18027.7	1.27137	2022.56	32.8772	0.961235	2022.87	887.097	7.07345	0.311228	2.37296	0.138284	0.023352	2.89568	0.258492	0.309372	0.216585	0.231024	0.243019	0.93838	0.0119231	0.00484491	0.0106843	0.17588	0.983707	-18027.7	0	-476.064
	HSLC_3rd_codon_position_only_4_runs_combined	31200000	-18484.9	-476.273	-18008.6	1.157	2022.68	30.3792	0.919017	2022.91	290.147	5.74928	0.31821	2.39691	0.159645	0.041425	2.81272	0.271089	0.313325	0.217323	0.223153	0.246198	0.935892	0.0125682	0.00401332	0.0111755	0.203272	0.983707	-18008.6	0	-464.689
	HSLC_3rd_codon_position_only_4_runs_combined	31280000	-18515.6	-486.972	-18028.6	1.16695	2022.67	31.6317	0.921311	2022.91	465.916	6.20772	0.312639	2.17825	0.218829	0.0420617	3.01878	0.229436	0.313441	0.206951	0.238517	0.241091	0.943547	0.0123305	0.00506468	0.0111212	0.174508	0.983707	-18028.6	0	-474.366
	HSLC_3rd_codon_position_only_4_runs_combined	31360000	-18504.8	-478.466	-18026.3	1.20121	2022.63	30.8652	0.907938	2022.92	172.842	5.29857	0.25269	2.364	0.156882	0.0377943	2.9947	0.193936	0.321485	0.221025	0.223918	0.233572	0.975141	0.0125426	0.00488134	0.0113498	0.18125	0.983707	-18026.3	0	-467.66
	HSLC_3rd_codon_position_only_4_runs_combined	31440000	-18527.2	-496.627	-18030.6	1.21561	2022.62	32.2172	0.934743	2022.9	204.175	5.0783	0.25076	2.31191	0.217763	0.0483009	2.93115	0.24012	0.331373	0.221496	0.221583	0.225547	1.18302	0.0116822	0.00441075	0.0105417	0.184893	0.983707	-18030.6	0	-485.597
	HSLC_3rd_codon_position_only_4_runs_combined	31520000	-18504.6	-482.538	-18022.1	1.15267	2022.68	30.9438	0.892233	2022.94	264.283	5.69721	0.231987	2.33755	0.202207	0.0298477	2.98047	0.217934	0.31152	0.213208	0.229072	0.246199	0.85294	0.0127112	0.006037	0.0117059	0.154596	0.983707	-18022.1	0	-471.018
	HSLC_3rd_codon_position_only_4_runs_combined	31600000	-18536.8	-511.886	-18024.9	1.24006	2022.59	33.832	0.9157	2022.92	630.855	6.61409	0.354164	2.34176	0.176955	0.0532389	2.85082	0.223058	0.315012	0.213297	0.236601	0.235091	0.92591	0.0111371	0.00416832	0.0100493	0.185926	0.983707	-18024.9	0	-498.813
	HSLC_3rd_codon_position_only_4_runs_combined	31680000	-18537.7	-536.969	-18000.7	1.24736	2022.59	35.5497	0.929556	2022.9	1757.99	7.378	0.25352	2.22421	0.216426	0.0282832	3.0612	0.21636	0.305121	0.210603	0.237609	0.246668	0.866485	0.0103321	0.0041789	0.00947607	0.176471	0.983707	-18000.7	0	-522.262
	HSLC_3rd_codon_position_only_4_runs_combined	31760000	-18549.7	-524.755	-18024.9	1.23088	2022.6	34.8192	0.923076	2022.91	484.671	5.93684	0.34265	2.45784	0.145536	0.0510804	2.76458	0.238309	0.321111	0.21625	0.226603	0.236035	0.735379	0.0105171	0.00494396	0.00968795	0.156091	0.983707	-18024.9	0	-512.952
	HSLC_3rd_codon_position_only_4_runs_combined	31840000	-18552.4	-509.62	-18042.8	1.26851	2022.56	33.7891	0.910739	2022.92	323.691	5.68653	0.280423	2.30534	0.179854	0.0624391	2.95641	0.215539	0.316137	0.208545	0.233383	0.241935	0.977314	0.0111091	0.00502026	0.0102353	0.161713	0.983707	-18042.8	0	-497.9
	HSLC_3rd_codon_position_only_4_runs_combined	31920000	-18533.4	-507.754	-18025.7	1.19156	2022.64	32.743	0.91732	2022.92	865.515	6.87487	0.300754	2.23712	0.191846	0.0375891	2.99274	0.239953	0.317904	0.214523	0.226982	0.240591	1.27215	0.0119123	0.00427405	0.0107216	0.190795	0.983707	-18025.7	0	-493.32
	HSLC_3rd_codon_position_only_4_runs_combined	32000000	-18544.5	-521.971	-18022.5	1.26277	2022.57	34.6348	0.925416	2022.91	602.259	6.42963	0.279991	2.36997	0.131132	0.046805	2.99639	0.175709	0.312031	0.212413	0.235005	0.240551	1.00121	0.0105193	0.00475089	0.00969421	0.161797	0.983707	-18022.5	0	-508.93
	HSLC_3rd_codon_position_only_4_runs_combined	32080000	-18537.3	-516.339	-18021	1.20352	2022.63	32.6522	0.952222	2022.88	290.628	5.59297	0.226381	2.50343	0.144685	0.0480179	2.84222	0.235269	0.315556	0.224027	0.217363	0.243054	0.924085	0.0118829	0.00619766	0.0111157	0.140276	0.983707	-18021	0	-504.714
	HSLC_3rd_codon_position_only_4_runs_combined	32160000	-18524.1	-497.362	-18026.8	1.16375	2022.67	32.5046	0.938099	2022.89	361.352	5.9476	0.273938	2.40196	0.200419	0.0605065	2.80765	0.25552	0.319748	0.209989	0.230406	0.239857	1.30483	0.0111599	0.00535587	0.0102636	0.15306	0.983707	-18026.8	0	-484.586
	HSLC_3rd_codon_position_only_4_runs_combined	32240000	-18562.4	-512.901	-18049.5	1.27837	2022.55	34.3619	0.912908	2022.92	1137.44	7.0687	0.274157	2.50354	0.192028	0.0337372	2.7884	0.208146	0.297831	0.220653	0.229789	0.251727	1.12817	0.0116314	0.00532159	0.0106089	0.159976	0.983707	-18049.5	0	-498.24
	HSLC_3rd_codon_position_only_4_runs_combined	32320000	-18528.6	-514.022	-18014.6	1.22577	2022.61	34.3135	0.92621	2022.91	743.729	6.58107	0.240943	2.33043	0.158091	0.04377	2.92444	0.302327	0.317226	0.219412	0.230004	0.233358	1.00994	0.0105736	0.0046041	0.00962603	0.166822	0.983707	-18014.6	0	-500.651
	HSLC_3rd_codon_position_only_4_runs_combined	32400000	-18524.6	-498.591	-18026	1.16629	2022.67	33.3415	0.926219	2022.91	262.082	5.53943	0.294127	2.36131	0.169891	0.0229467	2.86605	0.285669	0.311657	0.213722	0.232698	0.241924	0.923958	0.0117647	0.00477167	0.0105961	0.176117	0.983707	-18026	0	-487.376
	HSLC_3rd_codon_position_only_4_runs_combined	32480000	-18539.5	-534.266	-18005.2	1.19065	2022.64	35.1015	0.958819	2022.87	919.133	6.69142	0.231296	2.45562	0.145861	0.0187777	2.89098	0.257465	0.322631	0.21266	0.231362	0.233346	1.10668	0.0107105	0.00360514	0.00968813	0.1978	0.983707	-18005.2	0	-520.465
	HSLC_3rd_codon_position_only_4_runs_combined	32560000	-18561.3	-536.855	-18024.5	1.23223	2022.6	36.2338	0.915488	2022.92	722.581	6.40716	0.255133	2.44658	0.177191	0.0807378	2.81887	0.221487	0.310607	0.209716	0.23123	0.248447	0.951498	0.00943318	0.00479299	0.00876725	0.144399	0.983707	-18024.5	0	-523.868
	HSLC_3rd_codon_position_only_4_runs_combined	32640000	-18535.7	-521.631	-18014.1	1.1926	2022.64	34.2253	0.894109	2022.94	1570.5	7.58499	0.268553	2.45753	0.159319	0.0323532	2.85667	0.225578	0.314769	0.213443	0.233601	0.238188	0.882882	0.010351	0.00535814	0.00962407	0.141475	0.983707	-18014.1	0	-506.661
	HSLC_3rd_codon_position_only_4_runs_combined	32720000	-18514.1	-503.969	-18010.1	1.17875	2022.65	33.4152	0.945222	2022.89	2261.92	8.05131	0.282301	2.51988	0.176269	0.0513363	2.78879	0.181433	0.318543	0.206134	0.232206	0.243117	1.0174	0.011493	0.00397762	0.0102507	0.1948	0.983707	-18010.1	0	-488.009
	HSLC_3rd_codon_position_only_4_runs_combined	32800000	-18573.1	-537.169	-18036	1.22243	2022.61	36.2725	0.897758	2022.94	355.227	5.40799	0.231403	2.51639	0.203075	0.036383	2.74415	0.268601	0.304687	0.220582	0.237911	0.236819	0.941788	0.00955008	0.00405537	0.00878735	0.170177	0.983707	-18036	0	-525.974
	HSLC_3rd_codon_position_only_4_runs_combined	32880000	-18557.9	-525.501	-18032.4	1.24895	2022.58	34.2778	0.91354	2022.92	567.903	6.23431	0.32793	2.44023	0.17027	0.0356493	2.82415	0.201774	0.306948	0.217121	0.232259	0.243673	0.826884	0.010701	0.00572217	0.0100643	0.136253	0.983707	-18032.4	0	-512.889
	HSLC_3rd_codon_position_only_4_runs_combined	32960000	-18520.8	-525.781	-17995	1.24657	2022.59	34.7997	0.938567	2022.89	504.983	6.0836	0.264903	2.43082	0.17938	0.0357209	2.80987	0.279308	0.318753	0.213441	0.228243	0.239563	0.901321	0.0106837	0.00429396	0.00977266	0.177265	0.983707	-17995	0	-513.501
	HSLC_3rd_codon_position_only_4_runs_combined	33040000	-18554.4	-514.628	-18039.7	1.17926	2022.65	33.1971	0.9061	2022.93	169.049	4.64733	0.254974	2.34419	0.136873	0.0268294	2.97011	0.267023	0.312755	0.200307	0.233292	0.253646	0.742539	0.0113233	0.00517051	0.0104569	0.160252	0.983707	-18039.7	0	-505.015
	HSLC_3rd_codon_position_only_4_runs_combined	33120000	-18557.1	-502.951	-18054.2	1.22317	2022.61	32.677	0.900031	2022.93	455.084	6.19566	0.261781	2.41687	0.140711	0.034987	2.8902	0.255452	0.309685	0.21056	0.236695	0.24306	1.15616	0.0120244	0.00566942	0.0111491	0.155658	0.983707	-18054.2	0	-489.854
	HSLC_3rd_codon_position_only_4_runs_combined	33200000	-18574	-525.223	-18048.8	1.25123	2022.58	34.2007	0.922418	2022.91	145.005	4.68531	0.233077	2.53233	0.20766	0.0327661	2.73911	0.255059	0.297138	0.204554	0.24324	0.255068	0.851302	0.0107022	0.005304	0.00995728	0.148234	0.983707	-18048.8	0	-515.553
	HSLC_3rd_codon_position_only_4_runs_combined	33280000	-18532.6	-500.547	-18032.1	1.17904	2022.65	32.2633	0.876815	2022.96	954.107	7.0725	0.323589	2.53046	0.187231	0.0223685	2.69457	0.24178	0.311223	0.224011	0.224617	0.240148	0.911856	0.0110861	0.00438819	0.0101306	0.179168	0.983707	-18032.1	0	-486.533
	HSLC_3rd_codon_position_only_4_runs_combined	33360000	-18525.2	-491.56	-18033.6	1.21121	2022.62	32.7592	0.903966	2022.93	697.373	6.73511	0.260646	2.5605	0.173682	0.0437449	2.73297	0.228455	0.310149	0.212908	0.232524	0.244419	0.993763	0.0113283	0.00423905	0.0101801	0.185949	0.983707	-18033.6	0	-478.098
	HSLC_3rd_codon_position_only_4_runs_combined	33440000	-18525.1	-513.455	-18011.6	1.21959	2022.61	32.8265	0.900125	2022.93	1244.53	7.34413	0.244411	2.41111	0.142906	0.0621367	2.92656	0.212872	0.314333	0.215331	0.225378	0.244958	1.08418	0.0108268	0.00455229	0.00996438	0.171477	0.983707	-18011.6	0	-498.554
	HSLC_3rd_codon_position_only_4_runs_combined	33520000	-18529.7	-510.655	-18019.1	1.19644	2022.64	32.6942	0.912704	2022.92	769.928	6.73308	0.252079	2.52715	0.142362	0.0475693	2.8134	0.217438	0.32597	0.208544	0.22273	0.242757	0.913298	0.011336	0.00480495	0.0104554	0.170418	0.983707	-18019.1	0	-497.108
	HSLC_3rd_codon_position_only_4_runs_combined	33600000	-18535.2	-489.862	-18045.4	1.23028	2022.6	32.384	0.94715	2022.89	333.117	5.89321	0.257802	2.27981	0.198447	0.0304823	2.98454	0.248916	0.311179	0.214789	0.227354	0.246678	1.07283	0.0114424	0.00545728	0.0105047	0.153979	0.983707	-18045.4	0	-477.659
	HSLC_3rd_codon_position_only_4_runs_combined	33680000	-18535.5	-502.819	-18032.7	1.16593	2022.67	33.8745	0.938525	2022.89	775.301	6.69052	0.277437	2.29573	0.166555	0.0247985	2.98757	0.247904	0.305535	0.202505	0.242233	0.249727	1.04647	0.0109415	0.0040863	0.00970785	0.186178	0.983707	-18032.7	0	-489.308
	HSLC_3rd_codon_position_only_4_runs_combined	33760000	-18525.3	-480.418	-18044.9	1.17249	2022.66	31.0052	0.898479	2022.93	481.029	6.47755	0.332607	2.47402	0.151097	0.0164683	2.78638	0.239428	0.310724	0.222408	0.221961	0.244906	1.06782	0.0124563	0.00522633	0.011267	0.171756	0.983707	-18044.9	0	-467.224
	HSLC_3rd_codon_position_only_4_runs_combined	33840000	-18505.3	-461.76	-18043.5	1.12439	2022.71	29.4084	0.897336	2022.94	326.603	6.1283	0.255877	2.3502	0.171755	0.050494	2.87992	0.291749	0.325043	0.213811	0.221342	0.239804	1.27995	0.0120297	0.00476205	0.0108814	0.179159	0.983707	-18043.5	0	-448.897
	HSLC_3rd_codon_position_only_4_runs_combined	33920000	-18517.8	-487.21	-18030.6	1.14709	2022.69	31.948	0.908696	2022.92	1110.05	7.32775	0.330433	2.21951	0.179268	0.0452158	2.99364	0.231934	0.315754	0.21128	0.226461	0.246505	0.804528	0.0115445	0.00473726	0.010398	0.174632	0.983707	-18030.6	0	-473
	HSLC_3rd_codon_position_only_4_runs_combined	34000000	-18552.4	-498.612	-18053.8	1.20429	2022.63	33.7327	0.914992	2022.92	410.389	5.97233	0.356767	2.45865	0.19623	0.0397263	2.71672	0.231907	0.311375	0.215498	0.220313	0.252814	1.0977	0.0110038	0.00435105	0.00989589	0.179298	0.983707	-18053.8	0	-486.278
	HSLC_3rd_codon_position_only_4_runs_combined	34080000	-18515.8	-510.377	-18005.5	1.20523	2022.63	33.9528	0.89691	2022.94	743.961	6.70682	0.259327	2.60698	0.161469	0.0392082	2.74048	0.192532	0.304451	0.222499	0.222019	0.251031	0.831286	0.0113322	0.00450701	0.0103035	0.178578	0.983707	-18005.5	0	-497.166
	HSLC_3rd_codon_position_only_4_runs_combined	34160000	-18553.3	-529.703	-18023.6	1.22073	2022.61	36.2178	0.932926	2022.9	692.04	6.49694	0.366937	2.49381	0.175237	0.0397333	2.73798	0.186303	0.303803	0.215655	0.232107	0.248434	0.740541	0.0100283	0.00392331	0.00906019	0.180609	0.983707	-18023.6	0	-517.19
	HSLC_3rd_codon_position_only_4_runs_combined	34240000	-18536	-513.337	-18022.7	1.26193	2022.57	33.6515	0.916328	2022.92	262.139	5.31761	0.284995	2.28191	0.201515	0.0405151	2.94247	0.248596	0.315446	0.220592	0.227833	0.236129	1.27249	0.0104719	0.00465898	0.00966214	0.163884	0.983707	-18022.7	0	-501.676
	HSLC_3rd_codon_position_only_4_runs_combined	34320000	-18572.6	-515.137	-18057.4	1.15978	2022.67	35.4106	0.913037	2022.92	1348.74	7.26621	0.299786	2.47411	0.169687	0.04631	2.85011	0.159999	0.31254	0.210118	0.227478	0.249864	1.03478	0.010237	0.00412525	0.0091648	0.176933	0.983707	-18057.4	0	-500.589
	HSLC_3rd_codon_position_only_4_runs_combined	34400000	-18522	-510.211	-18011.8	1.16322	2022.67	33.4839	0.930672	2022.9	2184.01	8.1121	0.267199	2.39321	0.228934	0.0416673	2.82531	0.243679	0.313841	0.212582	0.235375	0.238202	1.25551	0.0115754	0.00451978	0.0104871	0.180848	0.983707	-18011.8	0	-493.648
	HSLC_3rd_codon_position_only_4_runs_combined	34480000	-18540.6	-494.208	-18046.4	1.24455	2022.59	32.9189	0.931414	2022.9	826.203	6.95778	0.33521	2.32624	0.158427	0.03426	2.96505	0.180816	0.313506	0.208071	0.230213	0.24821	1.17855	0.0117	0.00384619	0.0103714	0.200289	0.983707	-18046.4	0	-480.027
	HSLC_3rd_codon_position_only_4_runs_combined	34560000	-18517.4	-503.725	-18013.7	1.1729	2022.66	32.8019	0.914576	2022.92	761.7	6.72038	0.31574	2.35555	0.197072	0.0326676	2.82543	0.273535	0.307531	0.217164	0.220493	0.254811	0.785533	0.011078	0.0046543	0.0101217	0.171579	0.983707	-18013.7	0	-490.54
	HSLC_3rd_codon_position_only_4_runs_combined	34640000	-18531.9	-503.121	-18028.7	1.13646	2022.7	32.0727	0.896906	2022.94	510.378	6.38818	0.295576	2.46753	0.157867	0.0779999	2.8248	0.176227	0.311102	0.205591	0.227755	0.255552	1.09929	0.0113673	0.00563579	0.0105306	0.148177	0.983707	-18028.7	0	-489.896
	HSLC_3rd_codon_position_only_4_runs_combined	34720000	-18547.1	-508.012	-18039.1	1.22199	2022.61	33.6175	0.922135	2022.91	826.316	6.72022	0.328012	2.36557	0.20807	0.060523	2.82811	0.209715	0.315107	0.211654	0.223889	0.249351	0.841062	0.0104684	0.00444949	0.00955732	0.170054	0.983707	-18039.1	0	-494.728
	HSLC_3rd_codon_position_only_4_runs_combined	34800000	-18535.7	-520.95	-18014.7	1.25645	2022.58	33.5596	0.904726	2022.93	307.759	5.5929	0.312735	2.38741	0.188135	0.0199261	2.84801	0.243776	0.309343	0.222524	0.220987	0.247147	1.1404	0.0108818	0.00555837	0.0102221	0.143572	0.983707	-18014.7	0	-508.94
	HSLC_3rd_codon_position_only_4_runs_combined	34880000	-18513.3	-512.866	-18000.5	1.20724	2022.63	34.3278	0.911361	2022.92	924.684	7.02465	0.353145	2.29324	0.186744	0.0450106	2.88448	0.237385	0.311255	0.210571	0.232158	0.246016	0.834411	0.0108339	0.00457627	0.00985543	0.170874	0.983707	-18000.5	0	-499.166
	HSLC_3rd_codon_position_only_4_runs_combined	34960000	-18517.8	-474.374	-18043.4	1.15446	2022.68	30.2826	0.9304	2022.9	329.564	5.96931	0.275932	2.49861	0.212842	0.0485038	2.68912	0.274993	0.320728	0.215824	0.218402	0.245045	0.920367	0.0123	0.0052934	0.0112217	0.168399	0.983707	-18043.4	0	-462.315
	HSLC_3rd_codon_position_only_4_runs_combined	35040000	-18524	-485.64	-18038.4	1.23874	2022.59	33.565	0.910202	2022.92	1089.67	7.42441	0.307866	2.57116	0.143329	0.0310803	2.71067	0.235898	0.316193	0.213507	0.22532	0.24498	0.839252	0.0117146	0.00355598	0.0101477	0.208283	0.983707	-18038.4	0	-471.509
	HSLC_3rd_codon_position_only_4_runs_combined	35120000	-18537.1	-508.203	-18028.9	1.23419	2022.6	33.3515	0.900678	2022.93	1041.04	7.0755	0.296601	2.18562	0.188488	0.0409376	3.074	0.214356	0.318211	0.20587	0.234658	0.241262	0.897422	0.0108046	0.00494329	0.00998899	0.159976	0.983707	-18028.9	0	-494.092
	HSLC_3rd_codon_position_only_4_runs_combined	35200000	-18549.1	-522.547	-18026.5	1.20765	2022.63	34.5165	0.903123	2022.93	550.33	6.31403	0.258681	2.32939	0.198091	0.0285259	2.93102	0.254289	0.308211	0.219228	0.223283	0.249278	1.16196	0.0104806	0.00499627	0.00969294	0.154046	0.983707	-18026.5	0	-509.364
	HSLC_3rd_codon_position_only_4_runs_combined	35280000	-18520.6	-515.444	-18005.2	1.17867	2022.65	34.6202	0.899225	2022.93	445.672	6.00257	0.219294	2.43792	0.172104	0.040041	2.89014	0.240497	0.315149	0.213786	0.228634	0.242431	0.969681	0.0108398	0.00397346	0.00973188	0.188349	0.983707	-18005.2	0	-503.319
	HSLC_3rd_codon_position_only_4_runs_combined	35360000	-18534.2	-517.46	-18016.7	1.21788	2022.61	33.6939	0.912057	2022.92	315.207	5.4952	0.3088	2.38873	0.189258	0.0274816	2.89781	0.187914	0.320076	0.206903	0.232949	0.240072	1.07258	0.0105308	0.00465571	0.00970936	0.164751	0.983707	-18016.7	0	-505.839
	HSLC_3rd_codon_position_only_4_runs_combined	35440000	-18535.7	-538.992	-17996.8	1.30792	2022.52	35.5134	0.907068	2022.93	318.024	5.40252	0.302414	2.38532	0.200875	0.0506272	2.8216	0.239164	0.319716	0.209379	0.227498	0.243407	0.880864	0.0100122	0.00557426	0.00946289	0.129551	0.983707	-17996.8	0	-527.766
	HSLC_3rd_codon_position_only_4_runs_combined	35520000	-18557.5	-530.092	-18027.4	1.24532	2022.59	35.9787	0.947334	2022.89	568.141	6.1296	0.278378	2.46407	0.148888	0.0344616	2.85077	0.223433	0.316574	0.213852	0.225102	0.244472	1.1194	0.0107614	0.00507456	0.00989558	0.155639	0.983707	-18027.4	0	-517.168
	HSLC_3rd_codon_position_only_4_runs_combined	35600000	-18532	-526.861	-18005.1	1.25465	2022.58	34.1674	0.927004	2022.91	153.488	4.70664	0.293989	2.33685	0.171169	0.0564015	2.90192	0.23967	0.320289	0.215174	0.224189	0.240348	1.43269	0.0103549	0.00623739	0.00985412	0.115744	0.983707	-18005.1	0	-515.826
	HSLC_3rd_codon_position_only_4_runs_combined	35680000	-18539.4	-509.469	-18029.9	1.22788	2022.6	34.101	0.913789	2022.92	232.503	5.24193	0.285669	2.35721	0.191594	0.0676568	2.82999	0.267875	0.315064	0.211557	0.231302	0.242077	0.868086	0.010866	0.00401884	0.00977927	0.187314	0.983707	-18029.9	0	-498.934
	HSLC_3rd_codon_position_only_4_runs_combined	35760000	-18536.5	-476.766	-18059.7	1.23053	2022.6	31.096	0.931354	2022.9	434.64	6.18133	0.286315	2.31306	0.171591	0.0315667	2.96803	0.229433	0.317636	0.219689	0.225979	0.236696	1.00542	0.0128054	0.00468273	0.0115267	0.188625	0.983707	-18059.7	0	-464.102
	HSLC_3rd_codon_position_only_4_runs_combined	35840000	-18556.5	-498.215	-18058.3	1.13781	2022.7	32.0366	0.873821	2022.96	881.43	7.13076	0.318467	2.4221	0.176517	0.0463908	2.77269	0.263834	0.313972	0.222908	0.22859	0.23453	1.25788	0.0115009	0.00458481	0.0104947	0.178287	0.983707	-18058.3	0	-483.483
	HSLC_3rd_codon_position_only_4_runs_combined	35920000	-18544.9	-484.902	-18060	1.14361	2022.69	32.6839	0.949734	2022.88	2079.1	7.99625	0.236159	2.43743	0.149378	0.0406828	2.89238	0.243973	0.303376	0.218933	0.234216	0.243475	0.911435	0.0116239	0.00404719	0.0101285	0.194141	0.983707	-18060	0	-469.341
	HSLC_3rd_codon_position_only_4_runs_combined	36000000	-18529.4	-499.692	-18029.7	1.22344	2022.61	32.8297	0.926648	2022.91	1888.51	8.01723	0.265988	2.30343	0.19166	0.0277341	2.97256	0.238626	0.312146	0.214795	0.232882	0.240177	1.40675	0.011307	0.00484481	0.010228	0.168984	0.983707	-18029.7	0	-483.074
	HSLC_3rd_codon_position_only_4_runs_combined	36080000	-18526.3	-475.778	-18050.5	1.13479	2022.7	30.5781	0.909502	2022.92	462.322	6.46067	0.275612	2.30911	0.190811	0.0534824	2.93582	0.235166	0.313471	0.217624	0.236249	0.232656	0.922557	0.0122583	0.00487367	0.0111011	0.17862	0.983707	-18050.5	0	-462.948
	HSLC_3rd_codon_position_only_4_runs_combined	36160000	-18516.3	-468.254	-18048	1.19496	2022.64	30.0958	0.891653	2022.94	556.448	6.63484	0.238435	2.42829	0.163254	0.0387181	2.95336	0.177939	0.320501	0.219901	0.222213	0.237385	0.924847	0.0128822	0.00609329	0.0119249	0.155193	0.983707	-18048	0	-454.836
	HSLC_3rd_codon_position_only_4_runs_combined	36240000	-18506.8	-501.269	-18005.6	1.18826	2022.64	32.7847	0.911749	2022.92	1174.34	7.32023	0.330386	2.39153	0.181933	0.026081	2.87674	0.193327	0.308137	0.215423	0.229615	0.246825	0.941121	0.0110703	0.00436133	0.0100161	0.179751	0.983707	-18005.6	0	-486.796
	HSLC_3rd_codon_position_only_4_runs_combined	36320000	-18551	-529.719	-18021.3	1.19371	2022.64	35.1497	0.898013	2022.93	418.511	5.89515	0.283632	2.44258	0.198945	0.0335269	2.86203	0.179278	0.315246	0.201392	0.238105	0.245257	1.15648	0.0112926	0.00429565	0.0102484	0.184003	0.983707	-18021.3	0	-517.29
	HSLC_3rd_codon_position_only_4_runs_combined	36400000	-18529.4	-516.585	-18012.8	1.15423	2022.68	33.8281	0.905152	2022.93	310.959	5.52239	0.288596	2.31086	0.168262	0.0160132	3.01473	0.201542	0.328543	0.207351	0.237903	0.226202	1.11406	0.0107492	0.004637	0.00984075	0.168081	0.983707	-18012.8	0	-504.885
	HSLC_3rd_codon_position_only_4_runs_combined	36480000	-18542.8	-519.606	-18023.2	1.22088	2022.61	34.8096	0.896564	2022.94	2389.24	7.97899	0.251491	2.26356	0.185538	0.0351423	3.06322	0.201052	0.317983	0.213735	0.224672	0.243609	0.732056	0.0103441	0.00393969	0.009321	0.183857	0.983707	-18023.2	0	-504.34
	HSLC_3rd_codon_position_only_4_runs_combined	36560000	-18525.9	-497.468	-18028.4	1.19428	2022.64	32.5431	0.920899	2022.91	395.172	6.01443	0.29188	2.53638	0.18174	0.0384165	2.74839	0.203191	0.311165	0.216381	0.225315	0.247139	1.01612	0.0110333	0.00455085	0.0100534	0.173971	0.983707	-18028.4	0	-485.198
	HSLC_3rd_codon_position_only_4_runs_combined	36640000	-18568.4	-531.846	-18036.6	1.25657	2022.58	35.9494	0.971179	2022.86	601.744	6.21947	0.348451	2.36469	0.166406	0.0182408	2.87044	0.23177	0.308029	0.206048	0.230553	0.25537	1.00287	0.0107861	0.00361406	0.00961349	0.198284	0.983707	-18036.6	0	-519.218
	HSLC_3rd_codon_position_only_4_runs_combined	36720000	-18554.9	-520.538	-18034.4	1.24171	2022.59	35.4854	0.893964	2022.94	539.309	6.26605	0.274009	2.30065	0.163045	0.073729	2.95375	0.234815	0.315109	0.208898	0.235501	0.240492	0.959239	0.0107253	0.00465156	0.00979094	0.16736	0.983707	-18034.4	0	-507.898
	HSLC_3rd_codon_position_only_4_runs_combined	36800000	-18515.2	-498.7	-18016.5	1.15554	2022.68	32.5599	0.930688	2022.9	571.057	6.54551	0.288312	2.31882	0.189684	0.0305536	2.95525	0.217382	0.320851	0.20863	0.229988	0.240531	1.01073	0.0109253	0.00503161	0.00999281	0.15904	0.983707	-18016.5	0	-485.516
	HSLC_3rd_codon_position_only_4_runs_combined	36880000	-18520.4	-516.554	-18003.9	1.20687	2022.63	34.0231	0.926106	2022.91	426.795	5.82069	0.293258	2.30117	0.129758	0.0668998	3.00493	0.20399	0.319743	0.213636	0.220714	0.245906	1.03599	0.0106842	0.00435462	0.00968029	0.175497	0.983707	-18003.9	0	-504.466
	HSLC_3rd_codon_position_only_4_runs_combined	36960000	-18531.8	-516.235	-18015.5	1.18338	2022.65	34.055	0.947049	2022.89	1083.03	7.12516	0.297481	2.38466	0.174535	0.0405332	2.87648	0.22631	0.307157	0.209566	0.233256	0.250021	1.16858	0.0106066	0.00402275	0.00955167	0.184357	0.983707	-18015.5	0	-501.692
	HSLC_3rd_codon_position_only_4_runs_combined	37040000	-18527.2	-500.46	-18026.7	1.18493	2022.65	32.7188	0.893319	2022.94	488.142	6.28919	0.255443	2.53499	0.164039	0.0244504	2.80266	0.218415	0.314167	0.212387	0.228348	0.245098	0.952706	0.0111472	0.00468212	0.0101725	0.171615	0.983707	-18026.7	0	-487.812
	HSLC_3rd_codon_position_only_4_runs_combined	37120000	-18524.6	-512.432	-18012.2	1.21348	2022.62	33.7637	0.945364	2022.89	317.355	5.74791	0.29085	2.48661	0.178133	0.0529878	2.74127	0.250142	0.309538	0.212089	0.236473	0.2419	0.967266	0.0112528	0.00438319	0.0101593	0.181143	0.983707	-18012.2	0	-500.798
	HSLC_3rd_codon_position_only_4_runs_combined	37200000	-18501	-474.139	-18026.8	1.20147	2022.63	30.7485	0.894843	2022.94	482.238	6.3665	0.27087	2.44531	0.16965	0.028159	2.89823	0.187788	0.321191	0.216202	0.219092	0.243516	1.08368	0.0122654	0.0054463	0.0112436	0.164151	0.983707	-18026.8	0	-460.963
	HSLC_3rd_codon_position_only_4_runs_combined	37280000	-18547.5	-508.535	-18039	1.17556	2022.66	33.7712	0.928477	2022.9	3475.22	8.6403	0.28155	2.32273	0.184945	0.020516	2.97512	0.215144	0.30823	0.217545	0.234349	0.239877	1.26283	0.0112698	0.0044014	0.0101169	0.180821	0.983707	-18039	0	-491.043
	HSLC_3rd_codon_position_only_4_runs_combined	37360000	-18552.8	-530.653	-18022.2	1.22913	2022.6	34.0688	0.91894	2022.91	558.725	6.13423	0.318249	2.46307	0.20887	0.0225818	2.71987	0.267357	0.310589	0.221638	0.215955	0.251818	0.831351	0.0105492	0.00664579	0.0100995	0.10744	0.983707	-18022.2	0	-518.032
	HSLC_3rd_codon_position_only_4_runs_combined	37440000	-18547.1	-538.986	-18008.1	1.24714	2022.59	35.4847	0.944474	2022.89	412.223	5.94135	0.280741	2.3487	0.210248	0.0516281	2.93572	0.172962	0.309778	0.21483	0.231005	0.244387	0.839414	0.0102905	0.00409572	0.00942361	0.178486	0.983707	-18008.1	0	-527.237
	HSLC_3rd_codon_position_only_4_runs_combined	37520000	-18534.9	-539.055	-17995.8	1.22209	2022.61	36.4557	0.938587	2022.89	554.245	6.24362	0.334974	2.37615	0.163521	0.039264	2.83687	0.249218	0.325261	0.215713	0.222023	0.237003	1.16642	0.00995133	0.00423771	0.00905227	0.169803	0.983707	-17995.8	0	-526.134
	HSLC_3rd_codon_position_only_4_runs_combined	37600000	-18535.8	-505.018	-18030.7	1.24735	2022.59	32.8744	0.943128	2022.89	571.238	6.47897	0.237448	2.44618	0.163928	0.0579094	2.88258	0.211946	0.316994	0.223731	0.223132	0.236143	0.879591	0.0112526	0.00455138	0.0102423	0.176466	0.983707	-18030.7	0	-492.181
	HSLC_3rd_codon_position_only_4_runs_combined	37680000	-18525.2	-511.786	-18013.4	1.18084	2022.65	34.2492	0.91651	2022.92	3491.18	8.53444	0.352379	2.30501	0.125971	0.0443913	2.96585	0.206398	0.317443	0.214483	0.233677	0.234397	0.955273	0.0110266	0.00422238	0.00988695	0.18321	0.983707	-18013.4	0	-495.062
	HSLC_3rd_codon_position_only_4_runs_combined	37760000	-18532.3	-503.407	-18028.9	1.22837	2022.6	33.5459	0.958945	2022.87	490.459	6.31419	0.281226	2.35329	0.128434	0.0681057	2.85256	0.316381	0.314428	0.216552	0.2333	0.235721	0.956339	0.010536	0.00451141	0.00959459	0.169073	0.983707	-18028.9	0	-490.81
	HSLC_3rd_codon_position_only_4_runs_combined	37840000	-18535	-507.982	-18027	1.2239	2022.61	33.1578	0.922576	2022.91	444.179	6.02839	0.310815	2.2764	0.21052	0.0429895	2.96568	0.193596	0.322172	0.213669	0.220886	0.243272	1.08937	0.0113519	0.00522602	0.0104265	0.159095	0.983707	-18027	0	-495.351
	HSLC_3rd_codon_position_only_4_runs_combined	37920000	-18541.1	-505.3	-18035.8	1.18033	2022.65	32.9427	0.905701	2022.93	475.74	6.25909	0.319602	2.54817	0.18174	0.0475475	2.6868	0.216145	0.314092	0.208115	0.23008	0.247713	0.817193	0.0111817	0.00457409	0.0102064	0.17503	0.983707	-18035.8	0	-492.983
	HSLC_3rd_codon_position_only_4_runs_combined	38000000	-18510.5	-493.309	-18017.2	1.17128	2022.66	31.887	0.916929	2022.92	402.812	6.17846	0.326304	2.33953	0.196659	0.0417708	2.82102	0.274718	0.321611	0.214208	0.222568	0.241613	1.31457	0.010987	0.00491724	0.0100571	0.163063	0.983707	-18017.2	0	-480.215
	HSLC_3rd_codon_position_only_4_runs_combined	38080000	-18522	-500.855	-18021.1	1.1631	2022.67	33.2639	0.942931	2022.89	1232.46	7.35911	0.278368	2.43513	0.159329	0.0494852	2.87852	0.199163	0.314509	0.21783	0.219665	0.247996	0.798501	0.0117572	0.0044187	0.0105033	0.185436	0.983707	-18021.1	0	-486.573
	HSLC_3rd_codon_position_only_4_runs_combined	38160000	-18544.4	-510.831	-18033.6	1.20449	2022.63	34.1232	0.954682	2022.88	867.035	6.8522	0.310701	2.35408	0.132446	0.0616334	2.95637	0.184768	0.303991	0.215262	0.23382	0.246928	0.906182	0.0111863	0.00476609	0.0101017	0.169734	0.983707	-18033.6	0	-497.201
	HSLC_3rd_codon_position_only_4_runs_combined	38240000	-18528.6	-501.764	-18026.8	1.20927	2022.62	33.3498	0.934876	2022.9	362.811	5.90515	0.336132	2.38543	0.16524	0.059755	2.8046	0.248843	0.31472	0.211883	0.217695	0.255702	1.03852	0.0113378	0.00470481	0.0103226	0.173191	0.983707	-18026.8	0	-489.627
	HSLC_3rd_codon_position_only_4_runs_combined	38320000	-18540.1	-488.994	-18051.1	1.17039	2022.66	31.7047	0.903912	2022.93	413.762	6.16911	0.359443	2.40884	0.218644	0.0375653	2.7686	0.206906	0.306607	0.219454	0.233397	0.240542	1.23702	0.0117178	0.00477031	0.0106345	0.175646	0.983707	-18051.1	0	-476.007
	HSLC_3rd_codon_position_only_4_runs_combined	38400000	-18517.7	-489.243	-18028.5	1.17553	2022.66	30.7616	0.895843	2022.94	549.879	6.66446	0.258939	2.24268	0.188504	0.0169119	3.05057	0.242396	0.317297	0.217475	0.23089	0.234337	0.903449	0.012659	0.00637501	0.0118032	0.14578	0.983707	-18028.5	0	-475.849
	HSLC_3rd_codon_position_only_4_runs_combined	38480000	-18522.5	-484.645	-18037.9	1.14545	2022.69	31.291	0.916462	2022.92	337.748	6.01061	0.271134	2.26063	0.176818	0.0636607	2.98893	0.238818	0.307942	0.205356	0.235642	0.251059	0.938614	0.0120185	0.00546602	0.0110136	0.160817	0.983707	-18037.9	0	-472.506
	HSLC_3rd_codon_position_only_4_runs_combined	38560000	-18506.6	-490.812	-18015.8	1.16984	2022.66	32.3181	0.912547	2022.92	642.694	6.70705	0.268595	2.45703	0.15472	0.0228445	2.86397	0.232838	0.314493	0.217717	0.223996	0.243794	0.925234	0.0110585	0.00451995	0.010009	0.175136	0.983707	-18015.8	0	-477.572
	HSLC_3rd_codon_position_only_4_runs_combined	38640000	-18543.2	-506.744	-18036.5	1.20738	2022.63	34.2529	0.909211	2022.92	530.169	6.3288	0.245863	2.22155	0.185028	0.0206997	3.14256	0.184298	0.316966	0.202978	0.24563	0.234427	1.12353	0.0111208	0.00406429	0.00990358	0.188693	0.983707	-18036.5	0	-493.799
	HSLC_3rd_codon_position_only_4_runs_combined	38720000	-18518.6	-472.486	-18046.2	1.13055	2022.7	30.4372	0.911225	2022.92	542.93	6.77379	0.214313	2.44088	0.166085	0.0294805	2.93064	0.218602	0.312648	0.211409	0.231384	0.244559	0.952305	0.0118383	0.00477551	0.0106499	0.176802	0.983707	-18046.2	0	-459.191
	HSLC_3rd_codon_position_only_4_runs_combined	38800000	-18537.4	-509.651	-18027.7	1.22835	2022.6	34.4521	0.892725	2022.94	1134.74	7.09047	0.354438	2.46844	0.133786	0.028098	2.78038	0.234855	0.314436	0.209261	0.232078	0.244224	0.833457	0.0107954	0.00436137	0.00976317	0.176613	0.983707	-18027.7	0	-495.723
	HSLC_3rd_codon_position_only_4_runs_combined	38880000	-18533.4	-515.246	-18018.1	1.17584	2022.66	32.8493	0.932961	2022.9	292.053	5.59562	0.276274	2.23042	0.173655	0.0363228	2.98993	0.293406	0.315373	0.205375	0.237638	0.241614	1.09273	0.0110977	0.00515142	0.0103285	0.157914	0.983707	-18018.1	0	-503.413
	HSLC_3rd_codon_position_only_4_runs_combined	38960000	-18488.4	-479.891	-18008.5	1.14262	2022.69	30.5796	0.914405	2022.92	392.443	6.25274	0.249702	2.45802	0.169457	0.0641714	2.8443	0.214343	0.323266	0.212006	0.223539	0.241189	0.964567	0.0114781	0.00575101	0.010609	0.146564	0.983707	-18008.5	0	-467.297
	HSLC_3rd_codon_position_only_4_runs_combined	39040000	-18520.6	-495.628	-18024.9	1.14265	2022.69	31.6827	0.908396	2022.92	210.784	5.37625	0.227867	2.43587	0.160461	0.0605046	2.87844	0.236857	0.314035	0.203341	0.23759	0.245034	1.34669	0.011558	0.00512217	0.0105643	0.16442	0.983707	-18024.9	0	-483.859
	HSLC_3rd_codon_position_only_4_runs_combined	39120000	-18494.3	-477.064	-18017.2	1.14798	2022.68	30.6284	0.913679	2022.92	599.991	6.73061	0.290925	2.35031	0.169109	0.0252577	2.8904	0.274002	0.321354	0.214712	0.220088	0.243846	1.04997	0.0127123	0.00534584	0.0115625	0.171459	0.983707	-18017.2	0	-463.369
	HSLC_3rd_codon_position_only_4_runs_combined	39200000	-18513	-490.005	-18023	1.20873	2022.62	33.1658	0.906871	2022.93	317.381	5.92664	0.340444	2.38986	0.166174	0.0477425	2.82897	0.226808	0.306919	0.211518	0.233539	0.248024	1.28317	0.0117184	0.00422766	0.0103904	0.190171	0.983707	-18023	0	-477.585
	HSLC_3rd_codon_position_only_4_runs_combined	39280000	-18516.8	-509.187	-18007.7	1.19173	2022.64	34.0154	0.935705	2022.9	1510.39	7.49772	0.309007	2.36983	0.161843	0.0429913	2.9027	0.213632	0.313817	0.210455	0.222461	0.253267	0.87333	0.0109358	0.00443526	0.00980657	0.176122	0.983707	-18007.7	0	-494.493
	HSLC_3rd_codon_position_only_4_runs_combined	39360000	-18521.1	-495.965	-18025.1	1.23754	2022.6	31.5279	0.922907	2022.91	479.459	6.15191	0.265885	2.47956	0.16849	0.0420538	2.7996	0.244418	0.327629	0.20643	0.221267	0.244674	1.30459	0.0118888	0.00464477	0.0108608	0.180778	0.983707	-18025.1	0	-482.668
	HSLC_3rd_codon_position_only_4_runs_combined	39440000	-18526.6	-516.875	-18009.8	1.28606	2022.55	34.091	0.891328	2022.94	229.418	5.35053	0.308874	2.47339	0.182076	0.0501463	2.77533	0.210178	0.310178	0.205879	0.23391	0.250033	1.36466	0.0106762	0.00576743	0.00995652	0.134582	0.983707	-18009.8	0	-505.041
	HSLC_3rd_codon_position_only_4_runs_combined	39520000	-18526.1	-499.673	-18026.5	1.2661	2022.57	32.6615	0.899395	2022.93	282.435	5.56724	0.2321	2.47761	0.177072	0.0482091	2.79099	0.274028	0.300172	0.218108	0.228663	0.253057	1.09382	0.0119581	0.00526758	0.0110118	0.165248	0.983707	-18026.5	0	-487.862
	HSLC_3rd_codon_position_only_4_runs_combined	39600000	-18508	-491.308	-18016.7	1.15429	2022.68	31.7778	0.899449	2022.93	842.291	7.14447	0.206522	2.38345	0.179348	0.0397498	2.92224	0.268686	0.318787	0.20883	0.23187	0.240513	1.1922	0.0114354	0.00547075	0.0105295	0.153526	0.983707	-18016.7	0	-476.664
	HSLC_3rd_codon_position_only_4_runs_combined	39680000	-18520.8	-516.136	-18004.7	1.17977	2022.65	35.0458	0.917852	2022.92	554.199	6.20819	0.296164	2.38411	0.136402	0.0433735	2.8553	0.284657	0.318095	0.211527	0.227002	0.243377	1.10481	0.0103597	0.00389843	0.00923333	0.185286	0.983707	-18004.7	0	-503.403
	HSLC_3rd_codon_position_only_4_runs_combined	39760000	-18541.1	-519.011	-18022	1.20068	2022.63	34.844	0.932441	2022.9	771.005	6.62109	0.354281	2.42356	0.177124	0.0257933	2.75949	0.259755	0.306172	0.20986	0.234034	0.249934	1.00261	0.0112798	0.00444903	0.0101499	0.179607	0.983707	-18022	0	-505.575
	HSLC_3rd_codon_position_only_4_runs_combined	39840000	-18512.5	-493.663	-18018.9	1.21974	2022.61	32.354	0.908857	2022.92	466.106	6.27589	0.278086	2.41891	0.171095	0.035521	2.88391	0.212478	0.311985	0.212643	0.225662	0.24971	1.10757	0.0117597	0.00423033	0.0105928	0.190499	0.983707	-18018.9	0	-480.78
	HSLC_3rd_codon_position_only_4_runs_combined	39920000	-18572.5	-533.094	-18039.4	1.25124	2022.58	36.3767	0.900167	2022.93	392.499	5.71718	0.303258	2.21783	0.168899	0.0358678	3.042	0.232144	0.324583	0.214212	0.226819	0.234386	1.10829	0.0108421	0.00393346	0.00973125	0.189535	0.983707	-18039.4	0	-521.139
	HSLC_3rd_codon_position_only_4_runs_combined	40000000	-18529.8	-504.357	-18025.4	1.19397	2022.64	32.9628	0.928141	2022.9	399.045	5.94736	0.287554	2.40088	0.154693	0.0503485	2.87978	0.226745	0.307087	0.21587	0.230019	0.247025	1.08556	0.0112244	0.00471526	0.0102222	0.171594	0.983707	-18025.4	0	-491.991
	HSLC_3rd_codon_position_only_4_runs_combined	40080000	-18537.3	-509.354	-18027.9	1.16603	2022.67	33.2163	0.944384	2022.89	1270.68	7.29141	0.281705	2.38654	0.157384	0.0290304	2.91261	0.232727	0.324741	0.210937	0.228491	0.235831	1.08953	0.0111468	0.00456969	0.0100834	0.174754	0.983707	-18027.9	0	-494.528
	HSLC_3rd_codon_position_only_4_runs_combined	40160000	-18526.9	-501.413	-18025.5	1.19322	2022.64	32.8999	0.922985	2022.91	421.158	6.10981	0.314853	2.35078	0.177904	0.0349464	2.88419	0.237329	0.309061	0.206998	0.233751	0.250189	0.850722	0.0115056	0.00437622	0.0103545	0.184016	0.983707	-18025.5	0	-489.34
	HSLC_3rd_codon_position_only_4_runs_combined	40240000	-18516.1	-475.231	-18040.9	1.24326	2022.59	31.2278	0.902613	2022.93	186.163	5.20835	0.320003	2.51462	0.13965	0.0435138	2.7226	0.259615	0.310516	0.21961	0.226701	0.243173	0.89783	0.0115196	0.00533679	0.0105625	0.158194	0.983707	-18040.9	0	-464.619
	HSLC_3rd_codon_position_only_4_runs_combined	40320000	-18520.7	-490.366	-18030.3	1.251	2022.58	31.3199	0.906694	2022.93	394.737	6.24874	0.237561	2.43189	0.153193	0.04352	2.87666	0.257171	0.32381	0.213588	0.229884	0.232718	1.07968	0.0105938	0.00525435	0.00983394	0.148117	0.983707	-18030.3	0	-477.643
	HSLC_3rd_codon_position_only_4_runs_combined	40400000	-18511.7	-490.695	-18021	1.18337	2022.65	32.2556	0.92076	2022.91	584.479	6.47615	0.293793	2.20896	0.143789	0.0348444	3.04767	0.270938	0.329281	0.201686	0.231734	0.237299	1.09922	0.011304	0.00483816	0.0102155	0.169131	0.983707	-18021	0	-477.397
	HSLC_3rd_codon_position_only_4_runs_combined	40480000	-18516.3	-500.675	-18015.6	1.18042	2022.65	34.132	0.94574	2022.89	898.054	7.07315	0.301357	2.32968	0.178956	0.043012	2.8835	0.2635	0.313025	0.216108	0.222475	0.248392	0.967821	0.0109614	0.00388448	0.00969139	0.192186	0.983707	-18015.6	0	-486.816
	HSLC_3rd_codon_position_only_4_runs_combined	40560000	-18528	-497.371	-18030.6	1.20692	2022.63	32.6928	0.907479	2022.93	665.624	6.67938	0.305425	2.45909	0.176234	0.0391544	2.83761	0.182491	0.308437	0.212646	0.234634	0.244283	1.17246	0.0118876	0.00427437	0.0106576	0.190552	0.983707	-18030.6	0	-483.61
	HSLC_3rd_codon_position_only_4_runs_combined	40640000	-18524.4	-500.525	-18023.8	1.23202	2022.6	32.826	0.918771	2022.91	526.074	6.3327	0.299339	2.3613	0.215686	0.052102	2.80831	0.263264	0.313785	0.214928	0.221946	0.249341	1.01978	0.0103845	0.00456067	0.00950742	0.165659	0.983707	-18023.8	0	-487.692
	HSLC_3rd_codon_position_only_4_runs_combined	40720000	-18552.7	-535.207	-18017.5	1.19523	2022.64	35.2662	0.891545	2022.94	3795	8.51604	0.277412	2.39316	0.163975	0.0542825	2.91986	0.191315	0.303814	0.210662	0.235755	0.249769	1.18913	0.0101114	0.004149	0.00923906	0.174638	0.983707	-18017.5	0	-517.99
	HSLC_3rd_codon_position_only_4_runs_combined	40800000	-18578.1	-522.943	-18055.1	1.23642	2022.6	35.0315	0.907717	2022.93	394.014	5.58726	0.340317	2.35853	0.142546	0.0227731	2.88784	0.247996	0.31244	0.21415	0.225457	0.247953	1.11483	0.0105289	0.00423806	0.0095517	0.177077	0.983707	-18055.1	0	-511.041
	HSLC_3rd_codon_position_only_4_runs_combined	40880000	-18547.5	-534.447	-18013	1.20572	2022.63	35.293	0.916674	2022.92	649.043	6.32069	0.220721	2.42791	0.177134	0.0492779	2.85117	0.273791	0.302696	0.22407	0.222252	0.250983	0.967929	0.0105074	0.00442861	0.00964319	0.171163	0.983707	-18013	0	-521.554
	HSLC_3rd_codon_position_only_4_runs_combined	40960000	-18571.7	-548.639	-18023	1.19875	2022.63	36.0027	0.936348	2022.9	479.974	5.83764	0.287477	2.5065	0.163785	0.0659303	2.72109	0.25521	0.310916	0.208385	0.231219	0.24948	1.20892	0.0101545	0.00515341	0.00950338	0.144583	0.983707	-18023	0	-535.971
	HSLC_3rd_codon_position_only_4_runs_combined	41040000	-18558.2	-526.824	-18031.3	1.2245	2022.61	35.2247	0.914905	2022.92	557.17	6.24212	0.282414	2.42342	0.124928	0.0644569	2.92001	0.184778	0.308286	0.212437	0.223831	0.255446	1.19904	0.010417	0.00421618	0.00948261	0.176383	0.983707	-18031.3	0	-513.756
	HSLC_3rd_codon_position_only_4_runs_combined	41120000	-18538	-520.374	-18017.6	1.2542	2022.58	35.181	0.939912	2022.89	605.791	6.31707	0.276745	2.36713	0.189322	0.0516446	2.85103	0.264122	0.302453	0.21475	0.237135	0.245663	1.25615	0.011175	0.00392514	0.0100056	0.193174	0.983707	-18017.6	0	-507.043
	HSLC_3rd_codon_position_only_4_runs_combined	41200000	-18514.9	-507.227	-18007.7	1.21095	2022.62	32.9519	0.908275	2022.92	318.945	5.8349	0.273857	2.46969	0.190046	0.039404	2.76583	0.261172	0.309263	0.222577	0.230179	0.237981	1.13757	0.0107623	0.00471597	0.00994073	0.165965	0.983707	-18007.7	0	-495.072
	HSLC_3rd_codon_position_only_4_runs_combined	41280000	-18546.6	-530.244	-18016.4	1.28518	2022.55	35.1452	0.938226	2022.89	668.353	6.4607	0.262966	2.44791	0.179884	0.0344713	2.85998	0.214795	0.317183	0.214362	0.225265	0.243189	1.29568	0.0110514	0.00527071	0.0101839	0.153982	0.983707	-18016.4	0	-516.414
	HSLC_3rd_codon_position_only_4_runs_combined	41360000	-18557.7	-513.786	-18043.9	1.28487	2022.55	33.8459	0.899563	2022.93	363.847	5.85128	0.237518	2.6032	0.183353	0.0290605	2.72072	0.226155	0.301623	0.215242	0.223063	0.260071	1.06574	0.0107269	0.00580231	0.0100329	0.134369	0.983707	-18043.9	0	-501.557
	HSLC_3rd_codon_position_only_4_runs_combined	41440000	-18548	-510.528	-18037.5	1.1946	2022.64	33.6776	0.921018	2022.91	213.82	5.26442	0.338948	2.38345	0.188904	0.0531991	2.86765	0.167847	0.303476	0.212761	0.237858	0.245904	1.13918	0.0115245	0.00440582	0.0104399	0.183406	0.983707	-18037.5	0	-499.387
	HSLC_3rd_codon_position_only_4_runs_combined	41520000	-18538.9	-532.74	-18006.2	1.31365	2022.52	35.7009	0.915415	2022.92	558.642	6.17557	0.335333	2.36597	0.191085	0.0476821	2.82381	0.236114	0.322381	0.213837	0.220435	0.243347	1.25758	0.0102176	0.00433237	0.00936357	0.170375	0.983707	-18006.2	0	-519.614
	HSLC_3rd_codon_position_only_4_runs_combined	41600000	-18544.6	-507.37	-18037.3	1.26083	2022.57	33.7934	0.916928	2022.92	365.414	5.79566	0.288793	2.34737	0.193105	0.0314322	2.86804	0.271262	0.309402	0.214647	0.237801	0.23815	0.930996	0.0111343	0.00461273	0.0101653	0.173405	0.983707	-18037.3	0	-495.569
	HSLC_3rd_codon_position_only_4_runs_combined	41680000	-18533.3	-520.164	-18013.1	1.27465	2022.56	34.8481	0.941832	2022.89	559.022	6.28142	0.346303	2.46441	0.181243	0.050756	2.7264	0.230883	0.313765	0.219277	0.223541	0.243417	1.02152	0.0106151	0.00439717	0.00963839	0.173418	0.983707	-18013.1	0	-507.382
	HSLC_3rd_codon_position_only_4_runs_combined	41760000	-18516.7	-515.013	-18001.7	1.23554	2022.6	33.9595	0.912697	2022.92	477.656	6.14329	0.274083	2.29056	0.180515	0.0521043	3.00706	0.195684	0.317114	0.21436	0.227888	0.240638	1.04663	0.0114198	0.00459893	0.0104094	0.177015	0.983707	-18001.7	0	-502.35
	HSLC_3rd_codon_position_only_4_runs_combined	41840000	-18503.5	-491.438	-18012.1	1.19157	2022.64	31.6877	0.926341	2022.91	318.342	5.85821	0.336506	2.34109	0.158544	0.0405356	2.93077	0.192551	0.311618	0.211872	0.229381	0.247129	0.843601	0.0111768	0.00506507	0.0102723	0.16132	0.983707	-18012.1	0	-479.793
	HSLC_3rd_codon_position_only_4_runs_combined	41920000	-18520.4	-491.879	-18028.5	1.16459	2022.67	31.7415	0.900288	2022.93	335.924	5.8282	0.343984	2.49995	0.198487	0.02765	2.63081	0.299127	0.310032	0.214191	0.231193	0.244584	0.785819	0.0120767	0.00501254	0.0110376	0.173163	0.983707	-18028.5	0	-480.267
	HSLC_3rd_codon_position_only_4_runs_combined	42000000	-18502.6	-492.672	-18009.9	1.17829	2022.65	31.9461	0.924337	2022.91	310.452	5.7189	0.248609	2.33426	0.146325	0.0366064	2.99147	0.242727	0.312161	0.213116	0.233874	0.24085	0.834102	0.0116975	0.00501027	0.0106778	0.169033	0.983707	-18009.9	0	-481.195
	HSLC_3rd_codon_position_only_4_runs_combined	42080000	-18516.8	-503.776	-18013.1	1.21411	2022.62	33.0005	0.941215	2022.89	365.768	5.65232	0.296921	2.56056	0.153117	0.0415434	2.73613	0.211728	0.308179	0.223175	0.230428	0.238218	0.940927	0.0116256	0.00449786	0.0104349	0.181966	0.983707	-18013.1	0	-492.114
	HSLC_3rd_codon_position_only_4_runs_combined	42160000	-18516.6	-492.328	-18024.3	1.19041	2022.64	32.7973	0.899659	2022.93	2197.95	8.21185	0.291421	2.41056	0.169064	0.0368621	2.85875	0.23335	0.309787	0.216877	0.231734	0.241602	0.967276	0.0120647	0.00401803	0.0106685	0.198925	0.983707	-18024.3	0	-476.304
	HSLC_3rd_codon_position_only_4_runs_combined	42240000	-18525.3	-516.702	-18008.6	1.22781	2022.61	33.6206	0.926343	2022.91	490.45	6.23762	0.260412	2.43756	0.162418	0.0269984	2.88422	0.228395	0.315931	0.209586	0.234066	0.240417	1.05018	0.0114077	0.00488954	0.0104821	0.16894	0.983707	-18008.6	0	-503.856
	HSLC_3rd_codon_position_only_4_runs_combined	42320000	-18539.1	-512.322	-18026.8	1.17031	2022.66	33.9246	0.89704	2022.94	755.943	6.56534	0.248199	2.29553	0.153961	0.0469481	3.01072	0.24465	0.32062	0.208945	0.22818	0.242255	1.09346	0.0100364	0.00461901	0.00924352	0.159138	0.983707	-18026.8	0	-498.78
	HSLC_3rd_codon_position_only_4_runs_combined	42400000	-18538.5	-521.468	-18017	1.22063	2022.61	34.9385	0.914317	2022.92	722.067	6.60534	0.280135	2.49148	0.191959	0.0367476	2.78005	0.219634	0.318246	0.217167	0.221213	0.243374	0.980817	0.0109174	0.00467024	0.00994369	0.169201	0.983707	-18017	0	-508.136
	HSLC_3rd_codon_position_only_4_runs_combined	42480000	-18512.2	-490.563	-18021.7	1.15321	2022.68	31.4618	0.905499	2022.93	415.864	6.25909	0.29978	2.31415	0.159229	0.031789	3.01428	0.180778	0.305419	0.210229	0.230447	0.253905	0.899721	0.0121209	0.00511142	0.0110124	0.171092	0.983707	-18021.7	0	-478.093
	HSLC_3rd_codon_position_only_4_runs_combined	42560000	-18541.8	-532.275	-18009.5	1.22714	2022.61	36.5863	0.93938	2022.89	1658.39	7.64838	0.26872	2.37553	0.171633	0.0717821	2.87513	0.237201	0.317145	0.200658	0.223696	0.258501	0.792319	0.0104716	0.00450683	0.0094769	0.168391	0.983707	-18009.5	0	-517.556
	HSLC_3rd_codon_position_only_4_runs_combined	42640000	-18533.5	-514.076	-18019.4	1.18615	2022.65	33.7391	0.908846	2022.92	465.186	6.12042	0.307099	2.45598	0.182674	0.0691567	2.71859	0.266496	0.305333	0.214144	0.226696	0.253827	0.926585	0.0107899	0.00562958	0.0100323	0.140221	0.983707	-18019.4	0	-501.635
	HSLC_3rd_codon_position_only_4_runs_combined	42720000	-18551.6	-510.071	-18041.5	1.23897	2022.59	34.2555	0.912894	2022.92	386.911	5.92301	0.31831	2.45147	0.149628	0.0303251	2.80757	0.242693	0.305775	0.213292	0.232727	0.248205	0.856619	0.0108244	0.00409961	0.00974766	0.184524	0.983707	-18041.5	0	-498.365
	HSLC_3rd_codon_position_only_4_runs_combined	42800000	-18492.7	-481.343	-18011.4	1.16632	2022.67	30.8185	0.930645	2022.9	1310.35	7.6131	0.287706	2.51911	0.152514	0.0303081	2.82771	0.182646	0.315392	0.210279	0.233603	0.240726	1.57509	0.011624	0.00489778	0.0106143	0.171202	0.983707	-18011.4	0	-465.032
	HSLC_3rd_codon_position_only_4_runs_combined	42880000	-18495.2	-476.752	-18018.5	1.2321	2022.6	30.6246	0.895179	2022.94	133.736	4.8162	0.246337	2.55075	0.224041	0.0389807	2.70668	0.233216	0.306068	0.224837	0.217856	0.251239	0.951203	0.0120481	0.00617657	0.0112202	0.143002	0.983707	-18018.5	0	-466.595
	HSLC_3rd_codon_position_only_4_runs_combined	42960000	-18510.5	-484.253	-18026.3	1.16022	2022.67	31.2477	0.915559	2022.92	638.635	6.80916	0.26324	2.33398	0.161988	0.047414	2.96111	0.232274	0.309035	0.213512	0.223145	0.254308	0.862292	0.0116587	0.00459029	0.0105275	0.179827	0.983707	-18026.3	0	-470.967
	HSLC_3rd_codon_position_only_4_runs_combined	43040000	-18505.6	-470.996	-18034.6	1.22714	2022.61	30.3959	0.920518	2022.91	521.872	6.69327	0.28346	2.46814	0.190977	0.0531466	2.80882	0.195461	0.320135	0.220767	0.217827	0.241271	0.88835	0.0120058	0.00465521	0.0107996	0.181699	0.983707	-18034.6	0	-457.939
	HSLC_3rd_codon_position_only_4_runs_combined	43120000	-18485.2	-468.55	-18016.7	1.15908	2022.67	30.2698	0.927556	2022.91	344.36	6.10275	0.305316	2.38075	0.149183	0.046481	2.88953	0.228741	0.31027	0.218128	0.225873	0.245729	0.994997	0.0120677	0.0041808	0.0107145	0.194688	0.983707	-18016.7	0	-456.354
	HSLC_3rd_codon_position_only_4_runs_combined	43200000	-18522.9	-505.563	-18017.3	1.19001	2022.64	32.99	0.925275	2022.91	775.42	6.76559	0.368609	2.35654	0.160622	0.0533537	2.79858	0.262291	0.310333	0.218091	0.223659	0.247917	1.02116	0.0119038	0.00476838	0.0107697	0.177684	0.983707	-18017.3	0	-491.804
	HSLC_3rd_codon_position_only_4_runs_combined	43280000	-18515.7	-474.409	-18041.3	1.17808	2022.65	31.0143	0.936717	2022.9	573.308	6.64441	0.275403	2.39816	0.165386	0.0255509	2.8661	0.269396	0.316591	0.214395	0.228615	0.240399	0.796943	0.0113777	0.00446378	0.0102504	0.180264	0.983707	-18041.3	0	-461.564
	HSLC_3rd_codon_position_only_4_runs_combined	43360000	-18522.5	-490.55	-18032	1.188	2022.64	31.817	0.936386	2022.9	784.592	6.94215	0.298799	2.40721	0.134968	0.0382819	2.91126	0.209475	0.314136	0.215885	0.227501	0.242478	1.06903	0.0124139	0.00472562	0.0111772	0.183917	0.983707	-18032	0	-476.463
	HSLC_3rd_codon_position_only_4_runs_combined	43440000	-18541.9	-509.132	-18032.8	1.21821	2022.61	34.5877	0.961772	2022.87	535.435	6.23087	0.306762	2.30177	0.177992	0.0382132	2.88544	0.28983	0.313703	0.210035	0.234267	0.241995	0.836022	0.0110789	0.00417148	0.00988062	0.185219	0.983707	-18032.8	0	-496.845
	HSLC_3rd_codon_position_only_4_runs_combined	43520000	-18481.9	-461.65	-18020.2	1.15539	2022.68	29.8346	0.899366	2022.93	280.93	5.85589	0.30893	2.28481	0.164809	0.0410973	2.96556	0.234788	0.321347	0.215196	0.223341	0.240116	1.09667	0.0122275	0.00459537	0.0109896	0.185439	0.983707	-18020.2	0	-449.605
	HSLC_3rd_codon_position_only_4_runs_combined	43600000	-18522.6	-484.325	-18038.3	1.14908	2022.68	31.2451	0.888638	2022.94	334.51	5.9045	0.348239	2.42252	0.146645	0.0558601	2.85775	0.168981	0.321935	0.212288	0.228392	0.237385	1.04963	0.0124172	0.00460032	0.0111941	0.187117	0.983707	-18038.3	0	-472.154
	HSLC_3rd_codon_position_only_4_runs_combined	43680000	-18542.9	-525.719	-18017.2	1.19611	2022.64	33.7497	0.939265	2022.89	973.426	7.00736	0.281043	2.46996	0.162439	0.0294759	2.86877	0.18831	0.314275	0.207749	0.22833	0.249646	0.947349	0.0107599	0.0051536	0.0100164	0.153354	0.983707	-18017.2	0	-511.612
	HSLC_3rd_codon_position_only_4_runs_combined	43760000	-18538.8	-517.12	-18021.7	1.23473	2022.6	34.902	0.914508	2022.92	1070.29	7.16775	0.299068	2.36636	0.139696	0.0309739	2.88751	0.276396	0.317196	0.210993	0.226913	0.244897	1.39795	0.0111613	0.00400033	0.00993798	0.190915	0.983707	-18021.7	0	-502.101
	HSLC_3rd_codon_position_only_4_runs_combined	43840000	-18536.7	-514.59	-18022.1	1.18201	2022.65	33.4599	0.923251	2022.91	525.403	6.24603	0.315899	2.43171	0.18033	0.0322031	2.80602	0.233838	0.308887	0.216995	0.230339	0.24378	0.79487	0.0109977	0.00476503	0.0100815	0.167492	0.983707	-18022.1	0	-502.231
	HSLC_3rd_codon_position_only_4_runs_combined	43920000	-18548.8	-529.626	-18019.2	1.18388	2022.65	36.2868	0.918791	2022.91	1901.15	7.71538	0.277435	2.33036	0.196716	0.0426063	2.91169	0.241185	0.307498	0.21267	0.22908	0.250751	0.989389	0.0102353	0.00478777	0.00931302	0.156808	0.983707	-18019.2	0	-514.298
	HSLC_3rd_codon_position_only_4_runs_combined	44000000	-18551.8	-533.998	-18017.8	1.24768	2022.59	35.7438	0.932066	2022.9	795.981	6.55942	0.336766	2.41796	0.15449	0.0459342	2.86983	0.175018	0.305374	0.212943	0.231672	0.250011	0.880236	0.0101879	0.00486189	0.00944914	0.153891	0.983707	-18017.8	0	-520.808
	HSLC_3rd_codon_position_only_4_runs_combined	44080000	-18551.9	-526.624	-18025.2	1.19064	2022.64	35.306	0.92076	2022.91	2661.55	8.08885	0.266936	2.41168	0.152758	0.0248672	2.9332	0.210561	0.323089	0.208312	0.219992	0.248607	0.908376	0.0108171	0.00394584	0.00974607	0.18891	0.983707	-18025.2	0	-510.748
	HSLC_3rd_codon_position_only_4_runs_combined	44160000	-18543.1	-499.623	-18043.5	1.2428	2022.59	32.903	0.908295	2022.92	960.729	7.09319	0.295109	2.40598	0.169525	0.0685901	2.8752	0.185593	0.321005	0.209566	0.225686	0.243743	1.18578	0.0117362	0.00571644	0.0107896	0.150855	0.983707	-18043.5	0	-484.902
	HSLC_3rd_codon_position_only_4_runs_combined	44240000	-18528.4	-505.926	-18022.4	1.17076	2022.66	33.1335	0.932254	2022.9	614.792	6.60416	0.331186	2.18348	0.141307	0.0409576	3.07583	0.227238	0.313421	0.210958	0.240401	0.23522	1.00043	0.0110463	0.00463001	0.0100696	0.171888	0.983707	-18022.4	0	-492.659
	HSLC_3rd_codon_position_only_4_runs_combined	44320000	-18525.9	-490.201	-18035.7	1.22707	2022.61	32.027	0.903923	2022.93	1125.97	7.28026	0.254201	2.15995	0.173907	0.0410949	3.09009	0.280761	0.323767	0.21073	0.224905	0.240598	0.954392	0.012245	0.00497641	0.011078	0.175863	0.983707	-18035.7	0	-475.629
	HSLC_3rd_codon_position_only_4_runs_combined	44400000	-18515.3	-480.681	-18034.7	1.2877	2022.55	31.328	0.888393	2022.94	675.398	6.88856	0.303906	2.4037	0.181234	0.0605766	2.84241	0.208171	0.316298	0.201728	0.236291	0.245684	0.936521	0.012086	0.00449511	0.0108862	0.186663	0.983707	-18034.7	0	-467.09
	HSLC_3rd_codon_position_only_4_runs_combined	44480000	-18523.5	-503.44	-18020.1	1.287	2022.55	32.6016	0.907408	2022.93	734.562	6.67871	0.32616	2.47927	0.12189	0.0750508	2.77433	0.223305	0.314473	0.219439	0.217714	0.248375	1.22452	0.0111619	0.00535948	0.010359	0.152985	0.983707	-18020.1	0	-489.334
	HSLC_3rd_codon_position_only_4_runs_combined	44560000	-18534.2	-515.26	-18018.9	1.17912	2022.65	33.7629	0.887507	2022.95	1033.71	7.06238	0.360149	2.34567	0.155115	0.0550371	2.88026	0.203777	0.305406	0.225107	0.231887	0.237599	0.859673	0.0108706	0.00537064	0.0100943	0.148711	0.983707	-18018.9	0	-501.213
	HSLC_3rd_codon_position_only_4_runs_combined	44640000	-18504.1	-471.843	-18032.3	1.21462	2022.62	30.3035	0.905854	2022.93	485.561	6.45835	0.330526	2.40876	0.175185	0.0685294	2.79203	0.224967	0.301531	0.211299	0.234387	0.252783	1.21826	0.0120123	0.00600786	0.0111337	0.14684	0.983707	-18032.3	0	-458.24
	HSLC_3rd_codon_position_only_4_runs_combined	44720000	-18517.1	-494.755	-18022.3	1.22588	2022.61	32.5187	0.913633	2022.92	443.103	6.18528	0.279142	2.41621	0.200795	0.028974	2.87264	0.202239	0.313274	0.214653	0.232362	0.239711	1.22619	0.01164	0.004492	0.0104936	0.182274	0.983707	-18022.3	0	-481.774
	HSLC_3rd_codon_position_only_4_runs_combined	44800000	-18484.9	-489.731	-17995.2	1.14393	2022.69	32.3525	0.92583	2022.91	738.207	6.89566	0.306885	2.29989	0.185099	0.0306132	2.90415	0.273363	0.318537	0.204715	0.226684	0.250065	1.22076	0.0120465	0.00440306	0.0106943	0.188681	0.983707	-17995.2	0	-475.562
	HSLC_3rd_codon_position_only_4_runs_combined	44880000	-18555	-545.326	-18009.6	1.25801	2022.57	37.4014	0.922574	2022.91	2024.73	7.53779	0.259494	2.22512	0.211435	0.040426	3.03727	0.226259	0.321221	0.209096	0.228466	0.241217	1.11059	0.0101402	0.00492972	0.00931456	0.151139	0.983707	-18009.6	0	-529.853
	HSLC_3rd_codon_position_only_4_runs_combined	44960000	-18563	-543.229	-18019.8	1.2681	2022.56	36.3059	0.960694	2022.87	1331.63	7.20505	0.316273	2.48633	0.126698	0.0758695	2.77344	0.221397	0.308755	0.216107	0.225721	0.249417	1.05681	0.010056	0.0049587	0.00935721	0.149	0.983707	-18019.8	0	-528.531
	HSLC_3rd_codon_position_only_4_runs_combined	45040000	-18556.6	-540.196	-18016.5	1.1657	2022.67	35.4528	0.88787	2022.95	682.758	6.41967	0.251372	2.53858	0.179324	0.0268234	2.79289	0.211009	0.306359	0.213258	0.233541	0.246842	0.84397	0.0102089	0.00466225	0.0094759	0.160234	0.983707	-18016.5	0	-527.37
	HSLC_3rd_codon_position_only_4_runs_combined	45120000	-18544.5	-517.036	-18027.4	1.13104	2022.7	33.1207	0.918355	2022.91	1360.87	7.32677	0.325906	2.45424	0.177304	0.0633689	2.75582	0.223371	0.315723	0.214095	0.231976	0.238206	1.13482	0.0115143	0.00512641	0.0105718	0.163785	0.983707	-18027.4	0	-501.886
	HSLC_3rd_codon_position_only_4_runs_combined	45200000	-18545.1	-532.159	-18013	1.23286	2022.6	36.1054	0.956949	2022.88	970.589	6.76337	0.283748	2.44935	0.16076	0.035788	2.8533	0.217052	0.315584	0.205003	0.229394	0.250019	0.878737	0.0106805	0.00420459	0.00964526	0.179844	0.983707	-18013	0	-518.678
	HSLC_3rd_codon_position_only_4_runs_combined	45280000	-18503.7	-501.465	-18002.2	1.20939	2022.62	33.0485	0.920285	2022.91	286.164	5.50108	0.295866	2.40959	0.183016	0.0462716	2.80289	0.26237	0.306718	0.213977	0.227361	0.251944	1.31441	0.0106914	0.00438797	0.00973315	0.174609	0.983707	-18002.2	0	-489.492
	HSLC_3rd_codon_position_only_4_runs_combined	45360000	-18541	-495.055	-18046	1.20477	2022.63	32.718	1.01072	2022.82	360.854	6.03834	0.343758	2.36554	0.149548	0.043215	2.84651	0.25143	0.324634	0.215734	0.228051	0.231581	0.85232	0.0109596	0.0046473	0.00987064	0.170365	0.983707	-18046	0	-483.235
	HSLC_3rd_codon_position_only_4_runs_combined	45440000	-18499.8	-474.985	-18024.8	1.14148	2022.69	30.9013	0.925686	2022.91	1359.86	7.7539	0.254555	2.38551	0.198386	0.0449266	2.83823	0.278384	0.31714	0.210322	0.234627	0.237911	0.925677	0.0119041	0.00442333	0.0106571	0.186771	0.983707	-18024.8	0	-459.883
	HSLC_3rd_codon_position_only_4_runs_combined	45520000	-18521.1	-510.985	-18010.1	1.19719	2022.64	33.4946	0.919076	2022.91	620.962	6.55437	0.313939	2.4166	0.181481	0.0143598	2.78806	0.285567	0.30811	0.219618	0.234069	0.238203	1.13981	0.0107855	0.00493379	0.00990771	0.159998	0.983707	-18010.1	0	-497.472
	HSLC_3rd_codon_position_only_4_runs_combined	45600000	-18532.5	-523.73	-18008.8	1.17388	2022.66	33.4795	0.923561	2022.91	415.566	5.80389	0.326452	2.43775	0.154766	0.0498389	2.8137	0.217498	0.310181	0.208427	0.233233	0.248159	1.02741	0.0108365	0.00480373	0.0100619	0.164383	0.983707	-18008.8	0	-511.527
	HSLC_3rd_codon_position_only_4_runs_combined	45680000	-18509.4	-497.662	-18011.7	1.14392	2022.69	32.8809	0.899901	2022.93	729.401	6.72222	0.335607	2.39031	0.172474	0.0481201	2.87284	0.180655	0.315735	0.212946	0.233368	0.237952	1.34896	0.0118169	0.0038976	0.0104784	0.199941	0.983707	-18011.7	0	-483.492
	HSLC_3rd_codon_position_only_4_runs_combined	45760000	-18519.4	-499.966	-18019.5	1.16908	2022.66	32.2048	0.937883	2022.89	595.24	6.59865	0.259825	2.29065	0.198981	0.0595858	3.01052	0.180436	0.312152	0.217914	0.227483	0.24245	1.01037	0.0113716	0.00649945	0.0106531	0.125057	0.983707	-18019.5	0	-486.485
	HSLC_3rd_codon_position_only_4_runs_combined	45840000	-18547.3	-525.386	-18021.9	1.34889	2022.48	34.1545	0.911106	2022.92	918.575	6.75068	0.298818	2.44003	0.213496	0.0621416	2.71768	0.267832	0.315681	0.210415	0.233709	0.240195	0.971788	0.0103282	0.0050461	0.00960395	0.150394	0.983707	-18021.9	0	-511.615
	HSLC_3rd_codon_position_only_4_runs_combined	45920000	-18534.6	-498.511	-18036.1	1.21287	2022.62	32.4921	0.91461	2022.92	354.382	5.96431	0.339189	2.26218	0.19036	0.0361967	2.93105	0.241029	0.310605	0.209383	0.232414	0.247597	0.934075	0.0106768	0.00477049	0.00985355	0.163292	0.983707	-18036.1	0	-486.525
	HSLC_3rd_codon_position_only_4_runs_combined	46000000	-18546.1	-509.546	-18036.6	1.24493	2022.59	33.3109	0.925794	2022.91	696.974	6.68109	0.267145	2.4788	0.182724	0.0345827	2.76746	0.269283	0.319178	0.204028	0.228067	0.248727	1.0678	0.0108436	0.0033161	0.00971183	0.207564	0.983707	-18036.6	0	-496.133
	HSLC_3rd_codon_position_only_4_runs_combined	46080000	-18575.6	-553.572	-18022	1.23092	2022.6	37.6369	0.969825	2022.86	408.76	5.62521	0.30355	2.36025	0.186369	0.0258883	2.91376	0.210178	0.307961	0.219949	0.230682	0.241408	1.08423	0.00940779	0.00492142	0.00874605	0.139799	0.983707	-18022	0	-541.695
	HSLC_3rd_codon_position_only_4_runs_combined	46160000	-18544.2	-529.349	-18014.8	1.20996	2022.62	35.6067	0.92358	2022.91	395.265	5.7308	0.238008	2.48435	0.174139	0.0376754	2.8153	0.250535	0.303345	0.217573	0.241363	0.23772	0.878521	0.0105797	0.00429232	0.00962738	0.176078	0.983707	-18014.8	0	-517.767
	HSLC_3rd_codon_position_only_4_runs_combined	46240000	-18526.9	-510.89	-18016	1.24034	2022.59	33.8191	0.90746	2022.93	400.185	5.87082	0.273608	2.39766	0.227168	0.0563795	2.83683	0.208359	0.314209	0.211592	0.233574	0.240626	1.1055	0.0109719	0.00445011	0.00999405	0.176117	0.983707	-18016	0	-498.614
	HSLC_3rd_codon_position_only_4_runs_combined	46320000	-18540.1	-536.556	-18003.5	1.24043	2022.59	35.6816	0.921067	2022.91	757.604	6.55872	0.322225	2.33009	0.186669	0.0464478	2.85463	0.259938	0.311546	0.216266	0.223164	0.249024	0.922403	0.0103297	0.00527136	0.0096062	0.14372	0.983707	-18003.5	0	-523.296
	HSLC_3rd_codon_position_only_4_runs_combined	46400000	-18520	-513.554	-18006.5	1.18597	2022.65	33.5916	0.923792	2022.91	1292.3	7.41731	0.304305	2.40062	0.180316	0.0752009	2.85994	0.179617	0.328444	0.201256	0.23126	0.23904	1.01518	0.011527	0.00465654	0.0104839	0.176623	0.983707	-18006.5	0	-498.676
	HSLC_3rd_codon_position_only_4_runs_combined	46480000	-18524.9	-501.562	-18023.3	1.19633	2022.64	33.1417	0.894637	2022.94	631.292	6.60799	0.256629	2.33359	0.17727	0.0410709	2.99462	0.19682	0.317364	0.208853	0.234001	0.239782	0.934704	0.0125335	0.00438408	0.0112771	0.193632	0.983707	-18023.3	0	-488.328
	HSLC_3rd_codon_position_only_4_runs_combined	46560000	-18531.6	-523.264	-18008.3	1.23693	2022.6	34.6943	0.917186	2022.92	447.421	6.09125	0.24567	2.4	0.192022	0.0639664	2.88134	0.216996	0.309945	0.215254	0.225827	0.248974	1.22994	0.0111254	0.00501692	0.0102163	0.162012	0.983707	-18008.3	0	-510.344
	HSLC_3rd_codon_position_only_4_runs_combined	46640000	-18548.1	-530.395	-18017.7	1.32967	2022.5	35.7887	0.974084	2022.86	741.312	6.45845	0.325673	2.24383	0.20315	0.0293061	2.96648	0.231561	0.317496	0.208698	0.240037	0.233769	0.953201	0.0103403	0.00395876	0.00931995	0.183235	0.983707	-18017.7	0	-517.395
	HSLC_3rd_codon_position_only_4_runs_combined	46720000	-18535	-490.644	-18044.3	1.16934	2022.66	32.0882	0.898151	2022.93	1081.28	7.27293	0.252484	2.46113	0.169379	0.0509233	2.80508	0.261014	0.32165	0.210681	0.221484	0.246185	0.8331	0.0118619	0.00454861	0.0107149	0.183041	0.983707	-18044.3	0	-476.428
	HSLC_3rd_codon_position_only_4_runs_combined	46800000	-18512.9	-504.118	-18008.8	1.18202	2022.65	33.3156	0.896654	2022.94	319.905	5.64531	0.293678	2.25944	0.159292	0.0481417	2.97585	0.263606	0.310084	0.207146	0.234624	0.248147	1.05461	0.0117169	0.00490706	0.0105892	0.171996	0.983707	-18008.8	0	-492.321
	HSLC_3rd_codon_position_only_4_runs_combined	46880000	-18515.5	-482.251	-18033.2	1.19673	2022.64	31.5351	0.89798	2022.93	1240.02	7.50915	0.313128	2.37566	0.139772	0.0367564	2.94174	0.192945	0.303505	0.215131	0.247065	0.234299	0.881217	0.0119274	0.00491117	0.0107812	0.174193	0.983707	-18033.2	0	-467.523
	HSLC_3rd_codon_position_only_4_runs_combined	46960000	-18521.9	-502.178	-18019.7	1.16945	2022.66	32.646	0.920233	2022.91	192.416	5.15714	0.267045	2.26669	0.217359	0.0332649	2.99584	0.219796	0.307192	0.215752	0.240381	0.236675	0.982627	0.0119302	0.00549436	0.0109895	0.15904	0.983707	-18019.7	0	-491.376
	HSLC_3rd_codon_position_only_4_runs_combined	47040000	-18495.6	-480.273	-18015.3	1.14909	2022.68	31.002	0.920259	2022.91	543.686	6.5834	0.272664	2.46703	0.175317	0.0512498	2.80938	0.224363	0.320784	0.201094	0.227138	0.250984	0.823321	0.0116553	0.00514158	0.0106284	0.165051	0.983707	-18015.3	0	-467.381
	HSLC_3rd_codon_position_only_4_runs_combined	47120000	-18526.1	-468.144	-18058	1.21884	2022.61	31.1001	0.912681	2022.92	458.95	6.43933	0.252321	2.32715	0.190794	0.0520945	2.92881	0.248834	0.306011	0.226518	0.224914	0.242557	1.04697	0.0126612	0.00564301	0.0114512	0.163638	0.983707	-18058	0	-455.044
	HSLC_3rd_codon_position_only_4_runs_combined	47200000	-18510.5	-491.498	-18019	1.24763	2022.59	32.8448	0.922774	2022.91	594.813	6.51368	0.257492	2.41767	0.169471	0.0399539	2.90568	0.209734	0.303695	0.221167	0.226251	0.248887	0.828671	0.0117835	0.00522444	0.0106808	0.164359	0.983707	-18019	0	-478.623
	HSLC_3rd_codon_position_only_4_runs_combined	47280000	-18507.1	-489.743	-18017.4	1.13056	2022.7	31.6705	0.930854	2022.9	278.942	5.79628	0.31166	2.38695	0.144704	0.0485517	2.896	0.212135	0.314249	0.210943	0.234333	0.240475	0.982323	0.011955	0.00490645	0.0108156	0.174613	0.983707	-18017.4	0	-478.019
	HSLC_3rd_codon_position_only_4_runs_combined	47360000	-18517.3	-480.264	-18037.1	1.16817	2022.66	32.0253	0.890682	2022.94	1195.04	7.56224	0.26682	2.5176	0.188376	0.0373613	2.66105	0.328797	0.310134	0.220095	0.225847	0.243924	1.07433	0.0116509	0.00408695	0.0103656	0.193319	0.983707	-18037.1	0	-465.281
	HSLC_3rd_codon_position_only_4_runs_combined	47440000	-18515.9	-491.923	-18023.9	1.20463	2022.63	32.3598	0.922527	2022.91	537.259	6.45978	0.363655	2.41217	0.157496	0.048076	2.79807	0.220536	0.303866	0.223342	0.218772	0.25402	1.02276	0.0115357	0.00506926	0.0105226	0.165578	0.983707	-18023.9	0	-478.807
	HSLC_3rd_codon_position_only_4_runs_combined	47520000	-18515.8	-518.594	-17997.2	1.2415	2022.59	33.8151	0.922061	2022.91	760.067	6.65467	0.261098	2.58138	0.142223	0.0330618	2.74656	0.235678	0.301243	0.217337	0.224022	0.257398	1.09718	0.0106062	0.00516672	0.00985823	0.150836	0.983707	-17997.2	0	-504.817
	HSLC_3rd_codon_position_only_4_runs_combined	47600000	-18546.1	-543.044	-18003	1.22964	2022.6	36.0563	0.972319	2022.86	1009.82	6.75711	0.260505	2.32539	0.196115	0.03822	2.94739	0.232378	0.327724	0.206943	0.225787	0.239545	1.09077	0.0104555	0.00426544	0.00954742	0.175377	0.983707	-18003	0	-529.079
	HSLC_3rd_codon_position_only_4_runs_combined	47680000	-18552.3	-540.626	-18011.6	1.25352	2022.58	35.9437	0.919282	2022.91	1048.37	6.90684	0.333292	2.30729	0.222779	0.0306832	2.83162	0.274337	0.309241	0.212714	0.237689	0.240356	0.676811	0.0103822	0.00458662	0.00958595	0.164853	0.983707	-18011.6	0	-527.236
	HSLC_3rd_codon_position_only_4_runs_combined	47760000	-18548.6	-512.091	-18036.5	1.19758	2022.64	33.1268	0.885805	2022.95	232.091	5.29354	0.252147	2.31175	0.154176	0.0381563	3.02188	0.221893	0.315495	0.209412	0.232576	0.242517	1.0582	0.0113092	0.00537237	0.0105232	0.154562	0.983707	-18036.5	0	-500.837
	HSLC_3rd_codon_position_only_4_runs_combined	47840000	-18526.1	-476.503	-18049.6	1.16048	2022.67	30.5312	0.908481	2022.92	324.152	5.8909	0.25169	2.44097	0.184778	0.0321452	2.82394	0.266477	0.310798	0.213532	0.229205	0.246465	0.87397	0.0125431	0.00449265	0.0113568	0.190988	0.983707	-18049.6	0	-464.684
	HSLC_3rd_codon_position_only_4_runs_combined	47920000	-18546.3	-501.585	-18044.7	1.19176	2022.64	33.0215	0.905998	2022.93	530.666	6.22678	0.264929	2.36876	0.173464	0.0513567	2.99403	0.147467	0.315207	0.211015	0.234277	0.239501	1.11771	0.010865	0.00461157	0.00989471	0.170239	0.983707	-18044.7	0	-488.635
	HSLC_3rd_codon_position_only_4_runs_combined	48000000	-18542.5	-500.734	-18041.7	1.24651	2022.59	33.1089	0.938709	2022.89	320.212	5.69363	0.295655	2.45786	0.122869	0.0190382	2.89731	0.207267	0.319734	0.212882	0.226217	0.241167	1.073	0.0107881	0.00489925	0.00989807	0.161023	0.983707	-18041.7	0	-488.87
	HSLC_3rd_codon_position_only_4_runs_combined	48080000	-18543.6	-514.986	-18028.6	1.16105	2022.67	33.3418	0.942287	2022.89	952.63	7.11525	0.371825	2.29628	0.155314	0.0221916	2.85984	0.294548	0.310562	0.208134	0.233879	0.247424	1.38531	0.0114215	0.00428358	0.0103232	0.185683	0.983707	-18028.6	0	-500.028
	HSLC_3rd_codon_position_only_4_runs_combined	48160000	-18527.9	-511.131	-18016.7	1.18106	2022.65	32.7267	0.916165	2022.92	360.854	5.81876	0.321717	2.45258	0.150241	0.0602919	2.77726	0.237912	0.311708	0.215164	0.225229	0.247899	1.16108	0.0117269	0.00530088	0.0108462	0.161675	0.983707	-18016.7	0	-498.687
	HSLC_3rd_codon_position_only_4_runs_combined	48240000	-18527.4	-484.953	-18042.4	1.23938	2022.59	31.6258	0.920549	2022.91	173.965	5.06971	0.272762	2.41262	0.181311	0.0397732	2.90705	0.186483	0.311013	0.2143	0.231161	0.243526	0.902803	0.0114644	0.00561728	0.0106224	0.149964	0.983707	-18042.4	0	-474.489
	HSLC_3rd_codon_position_only_4_runs_combined	48320000	-18512	-514.869	-17997.1	1.22996	2022.6	34.4457	0.961126	2022.87	685.713	6.58946	0.291375	2.29961	0.213635	0.0203699	2.94088	0.234124	0.308496	0.214227	0.235079	0.242198	0.812372	0.0108133	0.00472241	0.00982245	0.166421	0.983707	-17997.1	0	-501.952
	HSLC_3rd_codon_position_only_4_runs_combined	48400000	-18495.3	-482.595	-18012.7	1.1965	2022.64	29.828	0.900574	2022.93	839.91	7.15269	0.367244	2.42059	0.185918	0.0240676	2.79199	0.210185	0.31008	0.211841	0.238202	0.239877	0.833748	0.0126749	0.00638859	0.0118853	0.145645	0.983707	-18012.7	0	-468.369
	HSLC_3rd_codon_position_only_4_runs_combined	48480000	-18543.1	-523.546	-18019.6	1.25314	2022.58	34.9604	0.92782	2022.91	1615.34	7.60485	0.27137	2.24047	0.167406	0.0439305	3.00879	0.268035	0.311848	0.213273	0.235407	0.239472	1.02166	0.0107788	0.00581794	0.0100381	0.134721	0.983707	-18019.6	0	-508.202
	HSLC_3rd_codon_position_only_4_runs_combined	48560000	-18548	-519.333	-18028.7	1.22833	2022.6	34.2557	0.899821	2022.93	384.231	5.78184	0.250955	2.41661	0.183217	0.0624238	2.84485	0.241936	0.32349	0.206611	0.23156	0.23834	0.944713	0.0108961	0.00495935	0.0100532	0.160709	0.983707	-18028.7	0	-507.44
	HSLC_3rd_codon_position_only_4_runs_combined	48640000	-18547.5	-509.007	-18038.5	1.33776	2022.5	34.3329	0.937613	2022.9	492.349	6.22116	0.270799	2.2982	0.15014	0.0349927	3.01562	0.230246	0.318812	0.202069	0.229854	0.249265	1.11866	0.0110321	0.00448055	0.0100366	0.175947	0.983707	-18038.5	0	-496.152
	HSLC_3rd_codon_position_only_4_runs_combined	48720000	-18547.5	-521.943	-18025.6	1.18418	2022.65	34.1284	0.919883	2022.91	696.316	6.56427	0.340848	2.31036	0.189189	0.049464	2.87143	0.238714	0.315823	0.215082	0.224026	0.245069	0.978111	0.0107007	0.00402941	0.00973596	0.185209	0.983707	-18025.6	0	-508.737
	HSLC_3rd_codon_position_only_4_runs_combined	48800000	-18541.1	-500.403	-18040.7	1.18079	2022.65	32.8957	0.913772	2022.92	166.094	4.84542	0.25647	2.34776	0.148715	0.0377519	2.98958	0.219716	0.320979	0.210476	0.222963	0.245582	0.756429	0.0116861	0.00442706	0.0105254	0.184494	0.983707	-18040.7	0	-490.691
	HSLC_3rd_codon_position_only_4_runs_combined	48880000	-18534	-490.202	-18043.8	1.16223	2022.67	31.4566	0.914896	2022.92	416.879	6.24892	0.379236	2.39084	0.16554	0.0436759	2.84768	0.173027	0.311999	0.20517	0.226869	0.255963	0.651265	0.0117316	0.00474296	0.0107011	0.176523	0.983707	-18043.8	0	-478.27
	HSLC_3rd_codon_position_only_4_runs_combined	48960000	-18496	-477.073	-18018.9	1.17178	2022.66	31.0755	0.90678	2022.93	657.595	6.81695	0.317955	2.34829	0.217481	0.0367909	2.86418	0.215297	0.314302	0.213477	0.230336	0.241884	0.908368	0.011198	0.00569174	0.010331	0.144343	0.983707	-18018.9	0	-463.564
	HSLC_3rd_codon_position_only_4_runs_combined	49040000	-18518.7	-502.749	-18016	1.21479	2022.62	33.5448	0.917634	2022.92	1013.31	7.04179	0.314716	2.40079	0.174207	0.0397211	2.84608	0.22448	0.317251	0.205993	0.230476	0.24628	1.02731	0.0113581	0.00479777	0.0102831	0.170872	0.983707	-18016	0	-488.495
	HSLC_3rd_codon_position_only_4_runs_combined	49120000	-18495.7	-476.119	-18019.6	1.20798	2022.62	30.95	0.894651	2022.94	560.916	6.56287	0.363799	2.45204	0.130274	0.0336753	2.82756	0.192642	0.314479	0.214697	0.228788	0.242036	0.966138	0.012104	0.00539956	0.0110555	0.163513	0.983707	-18019.6	0	-462.872
	HSLC_3rd_codon_position_only_4_runs_combined	49200000	-18514.7	-495.82	-18018.8	1.16552	2022.67	31.5242	0.899226	2022.93	172.97	5.06825	0.320705	2.51802	0.158819	0.0668663	2.73448	0.201105	0.314504	0.210781	0.224722	0.249992	0.966146	0.0115599	0.006453	0.0108532	0.129101	0.983707	-18018.8	0	-485.143
	HSLC_3rd_codon_position_only_4_runs_combined	49280000	-18490.7	-480.884	-18009.8	1.1822	2022.65	31.88	0.894179	2022.94	231.215	5.42089	0.313603	2.46729	0.132228	0.0279371	2.8093	0.249633	0.310804	0.216214	0.224574	0.248408	1.04519	0.0123785	0.00472542	0.0110553	0.18358	0.983707	-18009.8	0	-469.621
	HSLC_3rd_codon_position_only_4_runs_combined	49360000	-18548.1	-491.166	-18056.9	1.19741	2022.64	32.4331	0.936938	2022.9	424.525	6.20097	0.304745	2.46954	0.145338	0.0185863	2.88234	0.179451	0.311155	0.211374	0.225791	0.251681	0.931637	0.011915	0.00432519	0.0106642	0.189469	0.983707	-18056.9	0	-478.803
	HSLC_3rd_codon_position_only_4_runs_combined	49440000	-18542.5	-515.406	-18027.1	1.21071	2022.62	33.77	0.912365	2022.92	567.613	6.31448	0.2903	2.5872	0.148762	0.0419156	2.70137	0.230452	0.297943	0.217435	0.228092	0.256531	0.929301	0.0107554	0.00451593	0.00988648	0.171661	0.983707	-18027.1	0	-502.66
	HSLC_3rd_codon_position_only_4_runs_combined	49520000	-18532.1	-511.106	-18021	1.18424	2022.65	33.0507	0.914996	2022.92	1226.31	7.34542	0.309813	2.34607	0.159269	0.0395161	2.96848	0.176852	0.324589	0.202672	0.230123	0.242616	0.811635	0.0107031	0.0057555	0.0100046	0.135336	0.983707	-18021	0	-496.661
	HSLC_3rd_codon_position_only_4_runs_combined	49600000	-18526.1	-500.832	-18025.3	1.17923	2022.65	33.4532	0.937196	2022.9	426.892	6.09302	0.314305	2.29283	0.181977	0.0448339	2.9273	0.238755	0.318322	0.207461	0.236271	0.237946	0.867945	0.0119834	0.00391912	0.0105858	0.200823	0.983707	-18025.3	0	-488.794
	HSLC_3rd_codon_position_only_4_runs_combined	49680000	-18529.4	-478.347	-18051	1.15656	2022.68	30.5135	0.880599	2022.95	264.426	5.86357	0.285485	2.42664	0.217611	0.0960218	2.70807	0.266169	0.310123	0.223499	0.229647	0.236731	0.919439	0.0132233	0.00620593	0.0121727	0.156329	0.983707	-18051	0	-466.468
	HSLC_3rd_codon_position_only_4_runs_combined	49760000	-18533.7	-469.426	-18064.3	1.20186	2022.63	30.3121	0.886713	2022.95	294.991	5.86399	0.296277	2.31511	0.130703	0.0287764	2.93283	0.296307	0.312563	0.216708	0.225285	0.245444	0.89174	0.0127978	0.0053021	0.011647	0.173399	0.983707	-18064.3	0	-457.606
	HSLC_3rd_codon_position_only_4_runs_combined	49840000	-18563.8	-507.456	-18056.3	1.16131	2022.67	33.5273	0.919847	2022.91	557.835	6.41592	0.274524	2.23219	0.138849	0.0458446	3.0464	0.262187	0.306354	0.212693	0.245049	0.235903	1.27917	0.0109939	0.0055327	0.0101609	0.145885	0.983707	-18056.3	0	-493.841
	HSLC_3rd_codon_position_only_4_runs_combined	49920000	-18538.8	-529.87	-18008.9	1.19725	2022.64	35.0893	0.916168	2022.92	1544.11	7.69187	0.278312	2.39538	0.170299	0.0273783	2.91427	0.214361	0.311638	0.21974	0.230218	0.238405	1.09856	0.0107714	0.0056755	0.0100314	0.138644	0.983707	-18008.9	0	-514.33
	HSLC_3rd_codon_position_only_4_runs_combined	50000000	-18521.4	-501.046	-18020.3	1.21074	2022.62	33.4661	0.90338	2022.93	508.035	6.2777	0.327795	2.34872	0.208108	0.0378114	2.83526	0.242308	0.308886	0.223503	0.227077	0.240534	1.01231	0.0110207	0.00440672	0.00990375	0.177908	0.983707	-18020.3	0	-488.357
	HSLC_3rd_codon_position_only_4_runs_combined	50080000	-18528.8	-498.982	-18029.8	1.20777	2022.63	32.4905	0.937599	2022.9	322.466	5.82655	0.271072	2.4169	0.156346	0.0182268	2.89269	0.244763	0.312276	0.220214	0.222151	0.245359	1.23664	0.0118234	0.00513509	0.010846	0.167169	0.983707	-18029.8	0	-486.521
	HSLC_3rd_codon_position_only_4_runs_combined	50160000	-18499.6	-464.248	-18035.3	1.23038	2022.6	30.4499	0.890582	2022.94	956.282	7.34331	0.337108	2.45101	0.157034	0.0397964	2.81636	0.198694	0.307139	0.214942	0.223663	0.254256	0.905874	0.0121962	0.00423188	0.0108196	0.194518	0.983707	-18035.3	0	-449.96
	HSLC_3rd_codon_position_only_4_runs_combined	50240000	-18521.3	-492.243	-18029.1	1.16206	2022.67	30.9767	0.947629	2022.89	103.204	4.33863	0.305457	2.33905	0.162626	0.0628411	2.96704	0.162987	0.316587	0.207736	0.233233	0.242444	0.914726	0.0118404	0.00539079	0.0108939	0.160666	0.983707	-18029.1	0	-483.006
	HSLC_3rd_codon_position_only_4_runs_combined	50320000	-18492.4	-471.547	-18020.9	1.124	2022.71	30.9953	0.924604	2022.91	806.092	7.06851	0.275715	2.44415	0.186033	0.0372729	2.84962	0.207218	0.307603	0.216085	0.233761	0.242551	0.8241	0.0126255	0.00462791	0.0111932	0.188352	0.983707	-18020.9	0	-457.821
	HSLC_3rd_codon_position_only_4_runs_combined	50400000	-18505.8	-490.422	-18015.4	1.14704	2022.69	31.4096	0.888872	2022.94	438.872	6.17924	0.265438	2.50455	0.162536	0.0420789	2.78221	0.243183	0.312738	0.215813	0.228565	0.242883	1.05085	0.0114672	0.00473322	0.0104935	0.173879	0.983707	-18015.4	0	-477.717
	HSLC_3rd_codon_position_only_4_runs_combined	50480000	-18521.7	-502.852	-18018.8	1.23091	2022.6	31.9389	0.903587	2022.93	2009.82	8.14479	0.31527	2.40507	0.223655	0.0407471	2.79866	0.216603	0.30825	0.224083	0.227795	0.239872	0.952257	0.0109498	0.00541382	0.0101748	0.148597	0.983707	-18018.8	0	-486.82
	HSLC_3rd_codon_position_only_4_runs_combined	50560000	-18523.4	-484.576	-18038.8	1.21201	2022.62	32.824	0.92886	2022.9	1375.23	7.53763	0.340996	2.34644	0.192192	0.0311258	2.87469	0.214559	0.306928	0.21677	0.227379	0.248923	0.970953	0.0115853	0.00361987	0.0100463	0.205453	0.983707	-18038.8	0	-469.824
	HSLC_3rd_codon_position_only_4_runs_combined	50640000	-18507.6	-487.211	-18020.4	1.21979	2022.61	31.8564	0.908547	2022.92	668.968	6.74265	0.277851	2.36522	0.181029	0.0469792	2.9044	0.224517	0.310409	0.208164	0.232686	0.248742	1.08638	0.0119369	0.00501196	0.0108626	0.171663	0.983707	-18020.4	0	-473.429
	HSLC_3rd_codon_position_only_4_runs_combined	50720000	-18520.9	-490.215	-18030.7	1.1878	2022.65	32.1584	0.895175	2022.94	573.481	6.42471	0.271308	2.46189	0.167787	0.0292947	2.89588	0.173847	0.312325	0.208805	0.236799	0.242071	1.20106	0.011829	0.00539031	0.0108168	0.160543	0.983707	-18030.7	0	-476.657
	HSLC_3rd_codon_position_only_4_runs_combined	50800000	-18507.5	-494.375	-18013.1	1.19194	2022.64	33.488	0.902406	2022.93	415.368	6.07036	0.304628	2.38042	0.178721	0.0520565	2.87297	0.211202	0.304294	0.20354	0.238871	0.253295	1.14196	0.0113508	0.00507433	0.0102711	0.163218	0.983707	-18013.1	0	-481.744
	HSLC_3rd_codon_position_only_4_runs_combined	50880000	-18491.1	-500.818	-17990.3	1.205	2022.63	32.3271	0.947048	2022.89	1001.61	7.34279	0.303347	2.39025	0.174097	0.0334292	2.86379	0.235082	0.316762	0.213423	0.234786	0.235029	0.842646	0.0115873	0.0045154	0.0104656	0.181092	0.983707	-17990.3	0	-486.621
	HSLC_3rd_codon_position_only_4_runs_combined	50960000	-18538.4	-510.096	-18028.3	1.26268	2022.57	34.0773	0.912515	2022.92	448.049	5.98408	0.263588	2.53403	0.149807	0.0322813	2.80832	0.211974	0.313333	0.221874	0.225161	0.239633	1.05736	0.0112389	0.00356716	0.00997777	0.203884	0.983707	-18028.3	0	-497.831
	HSLC_3rd_codon_position_only_4_runs_combined	51040000	-18565.9	-522.174	-18043.7	1.22572	2022.61	34.5416	0.902031	2022.93	523.283	6.05013	0.308186	2.42182	0.179188	0.0584	2.82006	0.212349	0.309536	0.212522	0.227794	0.250148	0.775937	0.0114205	0.00481241	0.0104176	0.171191	0.983707	-18043.7	0	-510.056
	HSLC_3rd_codon_position_only_4_runs_combined	51120000	-18523.5	-522.396	-18001.1	1.29892	2022.53	35.2223	0.936294	2022.9	870.966	6.83836	0.26267	2.19076	0.147556	0.0491089	3.1157	0.234205	0.324515	0.203718	0.233051	0.238716	0.880644	0.0105487	0.00392183	0.00956987	0.186708	0.983707	-18001.1	0	-508.934
	HSLC_3rd_codon_position_only_4_runs_combined	51200000	-18530.9	-504.498	-18026.4	1.22396	2022.61	32.9168	0.907798	2022.93	438.763	6.06852	0.226812	2.41455	0.159813	0.0274283	2.94849	0.222904	0.313498	0.214255	0.227007	0.245239	0.936911	0.0111381	0.00533967	0.0102521	0.153218	0.983707	-18026.4	0	-492.154
	HSLC_3rd_codon_position_only_4_runs_combined	51280000	-18533.2	-495.176	-18038	1.19359	2022.64	32.3309	0.922508	2022.91	1345.2	7.39097	0.280097	2.45972	0.127296	0.0557266	2.91102	0.166148	0.304117	0.219275	0.233475	0.243134	0.76505	0.0116091	0.00493912	0.0105714	0.169925	0.983707	-18038	0	-480.731
	HSLC_3rd_codon_position_only_4_runs_combined	51360000	-18517.1	-504.842	-18012.2	1.19399	2022.64	32.7279	0.922431	2022.91	445.584	6.17446	0.306719	2.27226	0.165516	0.0293835	2.98819	0.237931	0.305474	0.207484	0.231687	0.255355	0.800129	0.0114789	0.00490045	0.0105364	0.169472	0.983707	-18012.2	0	-492.634
	HSLC_3rd_codon_position_only_4_runs_combined	51440000	-18543.6	-506.945	-18036.6	1.24621	2022.59	32.0998	0.934135	2022.9	129.786	4.62668	0.321695	2.44971	0.160092	0.0562485	2.73879	0.273457	0.316695	0.213086	0.228407	0.241813	1.17882	0.0109873	0.00725058	0.0105173	0.098488	0.983707	-18036.6	0	-496.52
	HSLC_3rd_codon_position_only_4_runs_combined	51520000	-18518.3	-499.657	-18018.7	1.20694	2022.63	32.7216	0.90297	2022.93	895.124	6.8931	0.258787	2.3802	0.19221	0.0367268	2.92827	0.20381	0.325977	0.209644	0.228257	0.236122	0.951944	0.0108748	0.004679	0.00991629	0.16843	0.983707	-18018.7	0	-485.833
	HSLC_3rd_codon_position_only_4_runs_combined	51600000	-18500.7	-485.288	-18015.4	1.10924	2022.72	31.2287	0.917927	2022.91	1154.88	7.34621	0.308042	2.30609	0.189316	0.0473541	2.95097	0.19822	0.323262	0.202814	0.228255	0.245668	0.908577	0.0129102	0.00365755	0.0114394	0.214736	0.983707	-18015.4	0	-470.81
	HSLC_3rd_codon_position_only_4_runs_combined	51680000	-18527.3	-507.56	-18019.7	1.22696	2022.61	33.2884	0.939088	2022.89	299.907	5.7218	0.299353	2.41666	0.150304	0.0427535	2.86925	0.221687	0.313742	0.216176	0.231399	0.238683	1.00863	0.0114094	0.00518793	0.010515	0.160846	0.983707	-18019.7	0	-495.767
	HSLC_3rd_codon_position_only_4_runs_combined	51760000	-18534.4	-507.671	-18026.7	1.17641	2022.66	32.5325	0.960915	2022.87	303.606	5.69715	0.294342	2.12914	0.180669	0.0517352	3.07596	0.268157	0.321701	0.21062	0.244427	0.223252	1.23786	0.0115431	0.00494062	0.0106223	0.169127	0.983707	-18026.7	0	-495.421
	HSLC_3rd_codon_position_only_4_runs_combined	51840000	-18530.2	-496.88	-18033.3	1.2176	2022.62	33.0038	0.92819	2022.9	310.78	5.75612	0.360025	2.46887	0.181135	0.0400354	2.68981	0.260117	0.305897	0.222103	0.23223	0.23977	0.923809	0.0111322	0.00417163	0.00999183	0.18578	0.983707	-18033.3	0	-485.38
	HSLC_3rd_codon_position_only_4_runs_combined	51920000	-18526.5	-500.759	-18025.7	1.14445	2022.69	32.6158	0.913956	2022.92	491.877	6.25698	0.316255	2.55046	0.163979	0.0360504	2.7141	0.219157	0.305367	0.222615	0.227778	0.24424	1.05695	0.0112005	0.00455092	0.0101773	0.17589	0.983707	-18025.7	0	-487.943
	HSLC_3rd_codon_position_only_4_runs_combined	52000000	-18526	-511.719	-18014.3	1.22072	2022.61	33.1211	0.902793	2022.93	886.831	6.90855	0.29488	2.46209	0.174737	0.0441234	2.80293	0.221233	0.312318	0.209029	0.228652	0.250001	0.879609	0.0104281	0.00560141	0.00976162	0.135516	0.983707	-18014.3	0	-497.931
	HSLC_3rd_codon_position_only_4_runs_combined	52080000	-18525.2	-492.532	-18032.6	1.22226	2022.61	32.5592	0.938393	2022.89	667.018	6.67354	0.346809	2.28694	0.230214	0.0192702	2.86032	0.256447	0.310894	0.209275	0.232502	0.247329	1.04419	0.0114683	0.00423967	0.0103174	0.187367	0.983707	-18032.6	0	-479.053
	HSLC_3rd_codon_position_only_4_runs_combined	52160000	-18505.7	-509.996	-17995.7	1.25982	2022.57	33.7323	0.933606	2022.9	1061.26	7.08914	0.331995	2.26505	0.183532	0.0405796	2.96759	0.211258	0.313536	0.212937	0.231286	0.242241	1.06625	0.011295	0.00468439	0.0102615	0.173265	0.983707	-17995.7	0	-495.57
	HSLC_3rd_codon_position_only_4_runs_combined	52240000	-18514.3	-508.982	-18005.3	1.14228	2022.69	33.1276	0.931397	2022.9	756.907	6.86986	0.269073	2.31723	0.203502	0.0217524	2.94933	0.239107	0.321912	0.21221	0.229267	0.236612	0.899829	0.0108124	0.00492742	0.00985655	0.160532	0.983707	-18005.3	0	-495.461
	HSLC_3rd_codon_position_only_4_runs_combined	52320000	-18546.5	-490.986	-18055.5	1.24998	2022.58	31.7415	0.906645	2022.93	224.184	5.36892	0.297386	2.46983	0.190173	0.0237889	2.82638	0.192444	0.311499	0.208904	0.23573	0.243867	1.0257	0.0112501	0.00576841	0.0105059	0.142975	0.983707	-18055.5	0	-479.705
	HSLC_3rd_codon_position_only_4_runs_combined	52400000	-18521.7	-513.997	-18007.7	1.20055	2022.63	33.4833	0.925336	2022.91	726.43	6.66294	0.302283	2.24556	0.184401	0.0421467	2.95258	0.273027	0.318062	0.218472	0.223721	0.239744	1.03606	0.0108921	0.00520453	0.0100564	0.153704	0.983707	-18007.7	0	-500.381
	HSLC_3rd_codon_position_only_4_runs_combined	52480000	-18549.8	-507.859	-18041.9	1.19392	2022.64	33.4769	0.92443	2022.91	182.158	4.85693	0.266069	2.34409	0.141466	0.0394548	2.97559	0.233333	0.315783	0.212893	0.2261	0.245224	0.835733	0.0116424	0.0040072	0.0104621	0.1954	0.983707	-18041.9	0	-497.932
	HSLC_3rd_codon_position_only_4_runs_combined	52560000	-18538.9	-523.338	-18015.5	1.24314	2022.59	34.5886	0.931582	2022.9	792.903	6.6697	0.337298	2.30356	0.189649	0.0629409	2.88629	0.220265	0.30546	0.217292	0.233094	0.244153	1.10438	0.0106	0.00521791	0.00982282	0.149262	0.983707	-18015.5	0	-509.523
	HSLC_3rd_codon_position_only_4_runs_combined	52640000	-18524.9	-502.119	-18022.8	1.18199	2022.65	32.9727	0.907904	2022.92	480.673	6.13852	0.304638	2.37015	0.177023	0.0395271	2.84421	0.264456	0.318746	0.22193	0.22717	0.232154	0.974612	0.0110699	0.00474431	0.0101478	0.168953	0.983707	-18022.8	0	-489.581
	HSLC_3rd_codon_position_only_4_runs_combined	52720000	-18518.6	-507.057	-18011.6	1.18855	2022.64	32.459	0.911437	2022.92	737.69	6.66644	0.261571	2.30944	0.184917	0.037157	2.99761	0.2093	0.325601	0.211801	0.228935	0.233663	0.816903	0.0118775	0.00675173	0.011155	0.125999	0.983707	-18011.6	0	-493.612
	HSLC_3rd_codon_position_only_4_runs_combined	52800000	-18527	-476.99	-18050	1.24045	2022.59	30.8204	0.899993	2022.93	254.268	5.60284	0.300481	2.33428	0.190145	0.060443	2.89096	0.223694	0.323559	0.214389	0.219758	0.242294	1.25995	0.0116695	0.0051106	0.0107011	0.166042	0.983707	-18050	0	-464.931
	HSLC_3rd_codon_position_only_4_runs_combined	52880000	-18523	-477.954	-18045.1	1.19601	2022.64	31.9008	0.881304	2022.95	729.593	6.91282	0.28981	2.47223	0.167937	0.0289921	2.77664	0.26439	0.304913	0.210107	0.236993	0.247987	0.878896	0.0123241	0.00424452	0.0108569	0.195331	0.983707	-18045.1	0	-464.466
	HSLC_3rd_codon_position_only_4_runs_combined	52960000	-18530	-478.35	-18051.7	1.19866	2022.63	30.9072	0.956292	2022.88	446.537	6.4905	0.321866	2.5974	0.180425	0.0434297	2.6376	0.219283	0.306364	0.209462	0.23201	0.252164	1.021	0.0121604	0.00514767	0.0110591	0.170591	0.983707	-18051.7	0	-465.309
	HSLC_3rd_codon_position_only_4_runs_combined	53040000	-18539	-502.147	-18036.9	1.23155	2022.6	33.4578	0.970163	2022.86	426.608	6.15148	0.268038	2.34869	0.165073	0.0428097	2.92506	0.250331	0.320469	0.210049	0.229158	0.240324	0.92252	0.0112858	0.00341491	0.00996442	0.20859	0.983707	-18036.9	0	-490.046
	HSLC_3rd_codon_position_only_4_runs_combined	53120000	-18535.5	-489.86	-18045.6	1.16635	2022.67	31.0223	0.905227	2022.93	941.394	7.10927	0.292783	2.19381	0.161659	0.0759909	3.08792	0.187842	0.311938	0.214143	0.236627	0.237292	1.1507	0.0121432	0.00573729	0.0112307	0.155357	0.983707	-18045.6	0	-475.097
	HSLC_3rd_codon_position_only_4_runs_combined	53200000	-18507.3	-463.024	-18044.3	1.12983	2022.7	30.2148	0.909872	2022.92	745.071	7.12226	0.271521	2.54341	0.170879	0.063497	2.77931	0.171387	0.308845	0.217788	0.222654	0.250713	0.917565	0.0127801	0.00466744	0.011405	0.188774	0.983707	-18044.3	0	-449.077
	HSLC_3rd_codon_position_only_4_runs_combined	53280000	-18512	-510.303	-18001.7	1.20253	2022.63	33.5402	0.934849	2022.9	509.668	6.31384	0.334929	2.42694	0.17437	0.0678906	2.7782	0.217668	0.305999	0.202041	0.242003	0.249956	0.961833	0.0110038	0.00453921	0.0100343	0.173956	0.983707	-18001.7	0	-497.609
	HSLC_3rd_codon_position_only_4_runs_combined	53360000	-18527.5	-489.133	-18038.4	1.20755	2022.63	31.2394	0.935602	2022.9	355.473	5.92595	0.226862	2.25876	0.139377	0.0259144	3.08027	0.268809	0.318961	0.214064	0.230539	0.236437	0.977597	0.0116068	0.00514175	0.0106658	0.164475	0.983707	-18038.4	0	-476.986
	HSLC_3rd_codon_position_only_4_runs_combined	53440000	-18543.4	-527.078	-18016.3	1.1759	2022.66	34.3364	0.902137	2022.93	2069.69	7.83192	0.26453	2.37138	0.206335	0.0324104	2.93319	0.192161	0.32415	0.208194	0.228345	0.239311	0.92112	0.0104502	0.00496639	0.00966862	0.1545	0.983707	-18016.3	0	-511.537
	HSLC_3rd_codon_position_only_4_runs_combined	53520000	-18513.5	-511.671	-18001.9	1.1722	2022.66	34.4077	0.91969	2022.91	1150.16	7.24097	0.314193	2.41979	0.177955	0.0364515	2.82885	0.222756	0.305483	0.21962	0.234665	0.240233	1.12876	0.0113524	0.00433949	0.0101066	0.183421	0.983707	-18001.9	0	-496.994
	HSLC_3rd_codon_position_only_4_runs_combined	53600000	-18521.6	-498.366	-18023.3	1.15526	2022.68	32.186	0.912544	2022.92	886.729	7.14078	0.329599	2.34017	0.172616	0.0221373	2.84343	0.292043	0.313629	0.215083	0.228435	0.242852	1.12815	0.0114948	0.00435258	0.0104058	0.184549	0.983707	-18023.3	0	-483.928
	HSLC_3rd_codon_position_only_4_runs_combined	53680000	-18530	-507.819	-18022.2	1.16386	2022.67	33.4879	0.984966	2022.85	348.305	5.98983	0.366503	2.34463	0.131073	0.0494793	2.91167	0.196649	0.313171	0.216669	0.231879	0.238281	1.12825	0.0106921	0.00468882	0.00971107	0.16586	0.983707	-18022.2	0	-495.537
	HSLC_3rd_codon_position_only_4_runs_combined	53760000	-18507.8	-487.394	-18020.4	1.19384	2022.64	32.6723	0.912248	2022.92	714.956	6.76078	0.320231	2.46688	0.172454	0.0586935	2.80521	0.176525	0.323895	0.207479	0.224964	0.243662	0.881056	0.0117519	0.00407658	0.0104574	0.194548	0.983707	-18020.4	0	-474.113
	HSLC_3rd_codon_position_only_4_runs_combined	53840000	-18559.8	-542.107	-18017.7	1.25701	2022.58	35.7434	0.955719	2022.88	590.53	6.33516	0.220086	2.30036	0.167231	0.0350889	3.0355	0.241735	0.309028	0.213598	0.235837	0.241537	0.903266	0.00999624	0.00545732	0.00937649	0.132838	0.983707	-18017.7	0	-529.34
	HSLC_3rd_codon_position_only_4_runs_combined	53920000	-18550.9	-532.94	-18018	1.23033	2022.6	35.2363	0.931462	2022.9	1769.64	7.48003	0.298488	2.35438	0.117053	0.0481529	2.93611	0.245825	0.321054	0.203307	0.231239	0.2444	1.15737	0.0107481	0.00486701	0.00985847	0.161428	0.983707	-18018	0	-517.464
	HSLC_3rd_codon_position_only_4_runs_combined	54000000	-18519.5	-488.324	-18031.1	1.24638	2022.59	32.1539	0.890562	2022.94	330.812	5.95396	0.249111	2.46123	0.186509	0.0516964	2.84749	0.203963	0.313856	0.210108	0.229887	0.246149	0.914785	0.0115212	0.0050164	0.0105382	0.166831	0.983707	-18031.1	0	-476.401
	HSLC_3rd_codon_position_only_4_runs_combined	54080000	-18533.3	-492.312	-18041	1.22401	2022.61	32.9265	0.911797	2022.92	882.902	6.97904	0.31445	2.32122	0.176511	0.0710554	2.89261	0.224157	0.319485	0.213865	0.22589	0.24076	0.839343	0.0111754	0.00458202	0.0100772	0.174738	0.983707	-18041	0	-478.667
	HSLC_3rd_codon_position_only_4_runs_combined	54160000	-18516.9	-485.048	-18031.8	1.21154	2022.62	31.6458	0.899625	2022.93	252.322	5.70217	0.323221	2.40015	0.157594	0.0213081	2.822	0.275725	0.314201	0.213034	0.229141	0.243623	0.767867	0.0113788	0.00490619	0.0104022	0.168146	0.983707	-18031.8	0	-473.954
	HSLC_3rd_codon_position_only_4_runs_combined	54240000	-18527.3	-505.405	-18021.9	1.2065	2022.63	32.5454	0.932432	2022.9	618.181	6.47952	0.318505	2.42032	0.1855	0.0380861	2.78571	0.251882	0.31842	0.214689	0.2333	0.23359	1.23816	0.0112404	0.00471652	0.0102471	0.171746	0.983707	-18021.9	0	-491.751
	HSLC_3rd_codon_position_only_4_runs_combined	54320000	-18495.6	-493.094	-18002.5	1.22063	2022.61	32.2228	0.902504	2022.93	377.223	6.10034	0.287239	2.39222	0.127651	0.0265136	2.96536	0.20101	0.316791	0.216573	0.227078	0.239558	0.925555	0.0118045	0.00496496	0.0106884	0.171436	0.983707	-18002.5	0	-480.896
	HSLC_3rd_codon_position_only_4_runs_combined	54400000	-18515.1	-483.173	-18031.9	1.17748	2022.66	30.6619	0.912385	2022.92	538.668	6.52405	0.329848	2.35365	0.15695	0.0444342	2.82138	0.293737	0.321943	0.209074	0.231182	0.237801	0.99524	0.0127219	0.00568101	0.0116716	0.163371	0.983707	-18031.9	0	-469.849
	HSLC_3rd_codon_position_only_4_runs_combined	54480000	-18545.8	-517.771	-18028	1.16676	2022.67	34.8567	0.900629	2022.93	1806.05	7.76136	0.248763	2.25369	0.209945	0.0345551	3.03116	0.221884	0.312073	0.216277	0.232353	0.239297	0.92301	0.0104897	0.00456104	0.00952387	0.167016	0.983707	-18028	0	-502.544
	HSLC_3rd_codon_position_only_4_runs_combined	54560000	-18530.7	-504.138	-18026.5	1.151	2022.68	32.2387	0.921427	2022.91	536.631	6.28685	0.354448	2.28579	0.199265	0.05023	2.8158	0.294475	0.315592	0.212904	0.231324	0.240179	1.03383	0.0118451	0.00467015	0.0108143	0.179657	0.983707	-18026.5	0	-491.158
	HSLC_3rd_codon_position_only_4_runs_combined	54640000	-18542.3	-521.041	-18021.3	1.26492	2022.57	34.7255	0.905612	2022.93	972.406	6.8421	0.276675	2.43832	0.17477	0.0148509	2.8873	0.20809	0.308246	0.220613	0.221755	0.249386	1.1082	0.0104972	0.00439871	0.0095662	0.171923	0.983707	-18021.3	0	-506.968
	HSLC_3rd_codon_position_only_4_runs_combined	54720000	-18524.4	-508.3	-18016.1	1.22758	2022.61	33.077	0.878578	2022.95	882.375	6.9031	0.296124	2.46684	0.170301	0.0401882	2.78154	0.245009	0.316931	0.210845	0.226105	0.246118	0.963321	0.0110233	0.0057362	0.010274	0.140641	0.983707	-18016.1	0	-494.308
	HSLC_3rd_codon_position_only_4_runs_combined	54800000	-18517.2	-503.402	-18013.8	1.18716	2022.65	33.3623	0.91839	2022.91	517.257	6.21072	0.312229	2.33565	0.164664	0.0299986	2.93014	0.227313	0.324093	0.214797	0.227948	0.233162	1.24527	0.0116115	0.00390802	0.010341	0.19781	0.983707	-18013.8	0	-490.303
	HSLC_3rd_codon_position_only_4_runs_combined	54880000	-18547.7	-508.231	-18039.5	1.24105	2022.59	32.8938	0.921215	2022.91	338.41	5.7369	0.220112	2.44426	0.163978	0.0411812	2.88895	0.241519	0.317255	0.196683	0.239254	0.246808	1.09382	0.0110633	0.0054031	0.0103537	0.150454	0.983707	-18039.5	0	-496.068
	HSLC_3rd_codon_position_only_4_runs_combined	54960000	-18532.2	-519.67	-18012.5	1.1818	2022.65	34.1702	0.896876	2022.94	549.462	6.22518	0.285505	2.34602	0.176708	0.0368514	2.98194	0.172975	0.310414	0.219045	0.229767	0.240774	0.823804	0.0110272	0.00383598	0.00996731	0.19424	0.983707	-18012.5	0	-507.356
	HSLC_3rd_codon_position_only_4_runs_combined	55040000	-18507.4	-478.503	-18028.9	1.19193	2022.64	30.9872	0.934179	2022.9	435.223	6.22343	0.29993	2.39759	0.20598	0.0641893	2.87046	0.161846	0.298174	0.209983	0.246279	0.245564	0.878525	0.0117818	0.00555164	0.0107814	0.155746	0.983707	-18028.9	0	-466.039
	HSLC_3rd_codon_position_only_4_runs_combined	55120000	-18533.5	-497.666	-18035.8	1.18878	2022.64	33.1301	0.904692	2022.93	1274.67	7.55995	0.300072	2.42041	0.173025	0.0224788	2.87107	0.212943	0.322405	0.208425	0.232875	0.236294	0.947654	0.0115041	0.0039025	0.0102571	0.196968	0.983707	-18035.8	0	-482.913
	HSLC_3rd_codon_position_only_4_runs_combined	55200000	-18543.5	-518.938	-18024.6	1.18825	2022.64	34.5219	0.924925	2022.91	1538.95	7.53295	0.234182	2.43217	0.182028	0.0470993	2.85218	0.252333	0.306019	0.21162	0.239121	0.24324	0.822047	0.0113217	0.00427238	0.0102111	0.184955	0.983707	-18024.6	0	-504.249
	HSLC_3rd_codon_position_only_4_runs_combined	55280000	-18504.4	-489.318	-18015.1	1.15085	2022.68	32.3178	0.910445	2022.92	129.095	4.61635	0.263065	2.4628	0.158412	0.0254502	2.84414	0.24613	0.318955	0.204936	0.226228	0.249881	0.957392	0.0117617	0.00440433	0.0105381	0.185866	0.983707	-18015.1	0	-479.688
	HSLC_3rd_codon_position_only_4_runs_combined	55360000	-18518.8	-496.409	-18022.4	1.18683	2022.65	33.0336	0.939195	2022.89	423.794	6.02316	0.25217	2.35569	0.195293	0.0312343	2.90755	0.258063	0.312479	0.211901	0.235175	0.240445	0.868117	0.0114883	0.00470373	0.0103431	0.174916	0.983707	-18022.4	0	-484.367
	HSLC_3rd_codon_position_only_4_runs_combined	55440000	-18516.2	-489.937	-18026.3	1.19514	2022.64	30.9511	0.914359	2022.92	240.997	5.52558	0.270479	2.41193	0.188581	0.0326313	2.85439	0.241989	0.321965	0.202386	0.223429	0.252221	1.08777	0.012406	0.00555775	0.011489	0.162927	0.983707	-18026.3	0	-478.218
	HSLC_3rd_codon_position_only_4_runs_combined	55520000	-18532.1	-513.349	-18018.7	1.23209	2022.6	34.0983	0.943702	2022.89	439.285	6.02192	0.313341	2.33232	0.15253	0.0578159	2.91898	0.22501	0.309467	0.206387	0.234303	0.249843	1.12344	0.0111893	0.00416055	0.0101394	0.186692	0.983707	-18018.7	0	-500.813
	HSLC_3rd_codon_position_only_4_runs_combined	55600000	-18528.5	-508.52	-18020	1.22276	2022.61	33.3607	0.930677	2022.9	552.532	6.40664	0.247604	2.24365	0.15995	0.0868575	3.01715	0.24479	0.302662	0.213059	0.23616	0.248119	1.13296	0.0114893	0.0047541	0.0105031	0.17356	0.983707	-18020	0	-495.23
	HSLC_3rd_codon_position_only_4_runs_combined	55680000	-18497.2	-483.246	-18014	1.14868	2022.68	31.8175	0.953803	2022.88	439.262	6.29024	0.29381	2.31677	0.183651	0.0556178	2.91542	0.234725	0.319272	0.217135	0.223588	0.240004	0.948684	0.0120401	0.00391734	0.010627	0.201359	0.983707	-18014	0	-470.783
	HSLC_3rd_codon_position_only_4_runs_combined	55760000	-18509.2	-501.429	-18007.8	1.15221	2022.68	32.5032	0.889599	2022.94	299.19	5.64613	0.28639	2.19299	0.238904	0.0901	2.97153	0.220087	0.320629	0.206653	0.22184	0.250878	0.89671	0.0108029	0.00427567	0.0097986	0.179181	0.983707	-18007.8	0	-490.105
	HSLC_3rd_codon_position_only_4_runs_combined	55840000	-18529	-500.816	-18028.1	1.16153	2022.67	31.6132	0.887809	2022.95	133.014	4.48079	0.301422	2.55225	0.163405	0.0486225	2.73237	0.201929	0.304686	0.216712	0.232887	0.245715	0.926067	0.0113125	0.00607344	0.0106092	0.135598	0.983707	-18028.1	0	-491.106
	HSLC_3rd_codon_position_only_4_runs_combined	55920000	-18513	-497.518	-18015.5	1.17226	2022.66	31.9761	0.918006	2022.91	251.469	5.51228	0.301194	2.30951	0.176746	0.0350625	2.88318	0.294307	0.322792	0.212178	0.221373	0.243657	0.875036	0.0116962	0.00573496	0.0108108	0.149856	0.983707	-18015.5	0	-486.301
	HSLC_3rd_codon_position_only_4_runs_combined	56000000	-18509.7	-480.382	-18029.3	1.19863	2022.63	30.6122	0.911882	2022.92	255.652	5.54028	0.285918	2.44929	0.189652	0.0275083	2.82253	0.225093	0.306042	0.215749	0.231333	0.246876	1.36189	0.0125082	0.0051306	0.0114122	0.174684	0.983707	-18029.3	0	-468.119
	HSLC_3rd_codon_position_only_4_runs_combined	56080000	-18496.4	-491.941	-18004.5	1.19352	2022.64	31.8272	0.910557	2022.92	408.806	6.13531	0.275292	2.51344	0.164106	0.0288124	2.79242	0.225933	0.322936	0.217231	0.22657	0.233263	0.921341	0.0121359	0.00490145	0.0110561	0.176651	0.983707	-18004.5	0	-479.572
	HSLC_3rd_codon_position_only_4_runs_combined	56160000	-18506.7	-474.764	-18032	1.16114	2022.67	31.4674	0.905967	2022.93	2078.43	8.16072	0.315412	2.32052	0.218186	0.0364623	2.88436	0.225054	0.300451	0.215986	0.235159	0.248404	0.972452	0.0118836	0.00424695	0.0105035	0.19124	0.983707	-18032	0	-458.812
	HSLC_3rd_codon_position_only_4_runs_combined	56240000	-18492.4	-473.741	-18018.6	1.12382	2022.71	29.9419	0.904557	2022.93	390.625	6.17364	0.280953	2.44271	0.177243	0.0400499	2.79312	0.265924	0.321048	0.218544	0.223058	0.237351	1.00808	0.0126986	0.00546125	0.0116211	0.168489	0.983707	-18018.6	0	-461.07
	HSLC_3rd_codon_position_only_4_runs_combined	56320000	-18504.1	-472.483	-18031.6	1.20091	2022.63	30.7346	0.948019	2022.88	375.802	6.13828	0.274558	2.40549	0.197942	0.0307311	2.88283	0.208446	0.308824	0.215678	0.229425	0.246072	0.960762	0.0119815	0.00451634	0.0107525	0.185087	0.983707	-18031.6	0	-460.188
	HSLC_3rd_codon_position_only_4_runs_combined	56400000	-18531	-495.425	-18035.6	1.18255	2022.65	32.0761	0.925073	2022.91	190.709	5.10365	0.302621	2.47618	0.149274	0.051779	2.82499	0.195162	0.306293	0.213102	0.237876	0.242728	1.21567	0.012037	0.00482137	0.010948	0.177693	0.983707	-18035.6	0	-484.285
	HSLC_3rd_codon_position_only_4_runs_combined	56480000	-18521.2	-473.676	-18047.5	1.18457	2022.65	31.0537	0.928561	2022.9	389.377	6.26949	0.299491	2.44923	0.167972	0.0454151	2.78698	0.250916	0.306597	0.214067	0.230553	0.248784	1.05249	0.0121074	0.00461727	0.0108659	0.183701	0.983707	-18047.5	0	-461.017
	HSLC_3rd_codon_position_only_4_runs_combined	56560000	-18527.8	-516.337	-18011.4	1.19393	2022.64	33.5562	0.966905	2022.87	975.155	6.90197	0.321391	2.35631	0.171236	0.0302436	2.84769	0.273128	0.315546	0.210667	0.232308	0.241479	0.786313	0.0111262	0.00388958	0.0100231	0.193696	0.983707	-18011.4	0	-502.834
	HSLC_3rd_codon_position_only_4_runs_combined	56640000	-18543.2	-501.777	-18041.4	1.20208	2022.63	32.5491	0.907537	2022.93	498.864	6.17309	0.253556	2.39944	0.208401	0.0608463	2.86141	0.216345	0.326593	0.218374	0.214026	0.241007	1.13475	0.0112408	0.00595991	0.0104815	0.137636	0.983707	-18041.4	0	-488.702
	HSLC_3rd_codon_position_only_4_runs_combined	56720000	-18553.5	-523.615	-18029.9	1.21849	2022.61	33.8192	0.895142	2022.94	756.98	6.61941	0.212402	2.47183	0.240968	0.0131936	2.88853	0.173069	0.309318	0.21923	0.229665	0.241787	1.32498	0.0114233	0.0051927	0.0105668	0.160888	0.983707	-18029.9	0	-509.363
	HSLC_3rd_codon_position_only_4_runs_combined	56800000	-18553.9	-530.998	-18022.9	1.27458	2022.56	36.4037	0.918697	2022.91	685.631	6.25333	0.270338	2.40197	0.135869	0.0275551	2.92026	0.244006	0.318839	0.215952	0.217187	0.248023	1.28698	0.0108262	0.00446884	0.00974489	0.173873	0.983707	-18022.9	0	-517.553
	HSLC_3rd_codon_position_only_4_runs_combined	56880000	-18528.4	-524.087	-18004.3	1.18403	2022.65	34.5945	0.934317	2022.9	1004.91	6.99643	0.290667	2.53482	0.188409	0.0342631	2.74116	0.210685	0.304141	0.207559	0.240709	0.247591	0.93716	0.010243	0.0045641	0.00939724	0.163673	0.983707	-18004.3	0	-510.154
	HSLC_3rd_codon_position_only_4_runs_combined	56960000	-18541.3	-532.105	-18009.2	1.21937	2022.61	34.852	0.925542	2022.91	363.068	5.5826	0.32577	2.49106	0.135263	0.0361417	2.75926	0.252505	0.317089	0.220884	0.225238	0.236789	1.15004	0.0106809	0.00607037	0.0100895	0.126032	0.983707	-18009.2	0	-519.93
	HSLC_3rd_codon_position_only_4_runs_combined	57040000	-18537.5	-522.86	-18014.7	1.25145	2022.58	34.9834	0.943909	2022.89	653.614	6.49044	0.300814	2.39955	0.224205	0.0406812	2.78337	0.251379	0.329537	0.213216	0.22308	0.234166	1.04182	0.0103891	0.0042684	0.0094546	0.174475	0.983707	-18014.7	0	-509.695
	HSLC_3rd_codon_position_only_4_runs_combined	57120000	-18523.1	-492.368	-18030.7	1.17205	2022.66	33.1529	0.910261	2022.92	740.759	6.97484	0.26614	2.6299	0.143422	0.05649	2.68726	0.216791	0.30438	0.220769	0.223448	0.251403	0.864474	0.0121953	0.00368674	0.0106847	0.208678	0.983707	-18030.7	0	-478.928
	HSLC_3rd_codon_position_only_4_runs_combined	57200000	-18510.8	-491.073	-18019.7	1.12582	2022.71	32.5281	0.954694	2022.88	484.496	6.22454	0.295247	2.46585	0.172172	0.039219	2.77939	0.248122	0.315548	0.21265	0.225373	0.246429	0.895526	0.0122395	0.00410799	0.0107943	0.198104	0.983707	-18019.7	0	-478.674
	HSLC_3rd_codon_position_only_4_runs_combined	57280000	-18511.3	-482.089	-18029.2	1.14349	2022.69	31.1909	0.915418	2022.92	558.91	6.58334	0.335282	2.41243	0.167906	0.0265639	2.8169	0.240911	0.315365	0.217323	0.229673	0.237638	1.02556	0.0123828	0.00506543	0.0112335	0.175031	0.983707	-18029.2	0	-468.72
	HSLC_3rd_codon_position_only_4_runs_combined	57360000	-18537.5	-499.306	-18038.2	1.25211	2022.58	32.7349	0.917651	2022.92	495.237	6.35009	0.287801	2.44911	0.191155	0.0516287	2.75346	0.266854	0.31785	0.20998	0.225912	0.246258	1.02645	0.0108026	0.00543851	0.01002	0.145825	0.983707	-18038.2	0	-486.367
	HSLC_3rd_codon_position_only_4_runs_combined	57440000	-18488.3	-474.11	-18014.2	1.24506	2022.59	30.6625	0.898875	2022.93	751.656	6.89927	0.296369	2.40521	0.164114	0.0520902	2.86641	0.215804	0.322026	0.205688	0.230475	0.241811	0.879462	0.0116278	0.00573697	0.010708	0.148915	0.983707	-18014.2	0	-460.398
	HSLC_3rd_codon_position_only_4_runs_combined	57520000	-18487.5	-477.721	-18009.8	1.18449	2022.65	30.623	0.910746	2022.92	540.367	6.68268	0.323763	2.32208	0.191529	0.0856452	2.89028	0.186707	0.30771	0.215554	0.230912	0.245823	0.848691	0.0122169	0.00512903	0.0111429	0.171675	0.983707	-18009.8	0	-464.625
	HSLC_3rd_codon_position_only_4_runs_combined	57600000	-18556.1	-509.497	-18046.6	1.1944	2022.64	32.8767	0.89972	2022.93	573.125	6.37933	0.263907	2.34313	0.195264	0.0378081	2.91478	0.245107	0.312091	0.204265	0.234727	0.248918	0.808663	0.0111405	0.00525811	0.010282	0.155507	0.983707	-18046.6	0	-496.819
	HSLC_3rd_codon_position_only_4_runs_combined	57680000	-18519.8	-491.471	-18028.3	1.12155	2022.71	31.9754	0.91703	2022.92	2869.56	8.64776	0.275138	2.37769	0.135542	0.0289287	2.96189	0.220811	0.306853	0.21896	0.2311	0.243088	1.15701	0.0123008	0.00458028	0.0110077	0.186528	0.983707	-18028.3	0	-474.246
	HSLC_3rd_codon_position_only_4_runs_combined	57760000	-18515	-481.002	-18034	1.15238	2022.68	30.7121	0.903295	2022.93	556.515	6.6827	0.281158	2.4879	0.19654	0.0206648	2.77498	0.238753	0.317528	0.207462	0.230645	0.244364	0.861849	0.011461	0.00553562	0.0105461	0.152112	0.983707	-18034	0	-467.869
	HSLC_3rd_codon_position_only_4_runs_combined	57840000	-18503.5	-488.281	-18015.2	1.19045	2022.64	31.7032	0.940994	2022.89	395.197	6.01952	0.296997	2.47749	0.193137	0.0318481	2.79812	0.202416	0.309167	0.211732	0.231185	0.247916	0.862142	0.0113005	0.00478321	0.0102966	0.170603	0.983707	-18015.2	0	-476.259
	HSLC_3rd_codon_position_only_4_runs_combined	57920000	-18528	-500.689	-18027.3	1.1541	2022.68	31.5891	0.902051	2022.93	1386.78	7.45702	0.254243	2.49521	0.146115	0.0256441	2.78028	0.2985	0.321923	0.209938	0.223142	0.244997	0.837508	0.0115688	0.0044303	0.0105752	0.183201	0.983707	-18027.3	0	-486
	HSLC_3rd_codon_position_only_4_runs_combined	58000000	-18519.5	-496.43	-18023	1.23773	2022.6	32.6874	0.902646	2022.93	497.978	6.45023	0.299519	2.39803	0.16916	0.0275143	2.90184	0.203944	0.307866	0.208515	0.230129	0.25349	1.10606	0.0119641	0.00414549	0.0106441	0.194672	0.983707	-18023	0	-483.352
	HSLC_3rd_codon_position_only_4_runs_combined	58080000	-18502	-471.399	-18030.6	1.11832	2022.71	30.91	0.908648	2022.92	1150.3	7.65131	0.208057	2.45457	0.171084	0.0640349	2.8705	0.231755	0.311271	0.222048	0.229107	0.237574	0.935109	0.0125718	0.00439824	0.0110432	0.193614	0.983707	-18030.6	0	-456.558
	HSLC_3rd_codon_position_only_4_runs_combined	58160000	-18503.3	-494.644	-18008.7	1.15892	2022.67	32.2424	0.899891	2022.93	760.565	6.78854	0.350126	2.3042	0.144154	0.0491098	2.93887	0.213543	0.310495	0.216329	0.222708	0.250468	1.1756	0.0117653	0.00424512	0.0105583	0.190157	0.983707	-18008.7	0	-480.636
	HSLC_3rd_codon_position_only_4_runs_combined	58240000	-18550.3	-521.444	-18028.9	1.18843	2022.64	34.2109	0.92187	2022.91	626.891	6.36141	0.253137	2.28838	0.179391	0.0448007	2.94501	0.289287	0.33151	0.210505	0.218613	0.239372	1.01838	0.0110023	0.00549072	0.0102389	0.147175	0.983707	-18028.9	0	-508.259
	HSLC_3rd_codon_position_only_4_runs_combined	58320000	-18521.2	-509.532	-18011.7	1.14764	2022.69	32.7273	0.917208	2022.92	515.523	6.2412	0.250714	2.51009	0.175188	0.0479168	2.7864	0.229691	0.32025	0.21632	0.221135	0.242295	0.944238	0.0114891	0.00485977	0.0104912	0.170692	0.983707	-18011.7	0	-496.851
	HSLC_3rd_codon_position_only_4_runs_combined	58400000	-18540.7	-505.59	-18035.1	1.16374	2022.67	32.4248	0.908416	2022.92	866.372	6.93677	0.270401	2.57883	0.207284	0.0655643	2.63984	0.238085	0.309376	0.213084	0.236763	0.240777	1.07813	0.011077	0.00396296	0.010005	0.191118	0.983707	-18035.1	0	-491.558
	HSLC_3rd_codon_position_only_4_runs_combined	58480000	-18526.9	-482.942	-18044	1.22203	2022.61	31.4796	0.913387	2022.92	169.183	5.06551	0.298236	2.16095	0.175328	0.0297361	3.08896	0.246798	0.308872	0.221605	0.233873	0.23565	0.962526	0.0119408	0.00468308	0.0107778	0.180307	0.983707	-18044	0	-472.506
	HSLC_3rd_codon_position_only_4_runs_combined	58560000	-18515.8	-471.88	-18044	1.20338	2022.63	30.8916	0.929033	2022.9	567.791	6.69048	0.258353	2.59211	0.171039	0.0441929	2.70175	0.232553	0.29688	0.217232	0.230446	0.255443	0.878073	0.0123275	0.00434971	0.010983	0.192669	0.983707	-18044	0	-458.797
	HSLC_3rd_codon_position_only_4_runs_combined	58640000	-18513.1	-502.239	-18010.9	1.16988	2022.66	33.3167	0.952966	2022.88	1774.93	7.9395	0.3275	2.50316	0.173871	0.0496248	2.72386	0.221982	0.305707	0.22015	0.221077	0.253067	0.879978	0.0114812	0.00430139	0.0102369	0.185809	0.983707	-18010.9	0	-486.889
	HSLC_3rd_codon_position_only_4_runs_combined	58720000	-18526.2	-499.788	-18026.4	1.17241	2022.66	32.4615	0.907255	2022.93	503.07	6.31159	0.260746	2.41887	0.168378	0.0511345	2.87554	0.225335	0.311635	0.213572	0.228292	0.246501	0.833111	0.0115705	0.00495889	0.0106072	0.168952	0.983707	-18026.4	0	-487.244
	HSLC_3rd_codon_position_only_4_runs_combined	58800000	-18509.4	-482.71	-18026.6	1.1841	2022.65	31.7765	0.911908	2022.92	1386.93	7.67621	0.265178	2.34504	0.174066	0.0546797	2.87647	0.284561	0.319285	0.221205	0.221969	0.23754	1.04115	0.01242	0.00410531	0.0109626	0.199716	0.983707	-18026.6	0	-467.482
	HSLC_3rd_codon_position_only_4_runs_combined	58880000	-18520	-505.331	-18014.6	1.15469	2022.68	33.341	0.92575	2022.91	428.851	6.10675	0.297957	2.46793	0.185194	0.0691344	2.7308	0.248989	0.309701	0.21214	0.227255	0.250904	1.0745	0.0109105	0.00449361	0.00990662	0.17416	0.983707	-18014.6	0	-492.818
	HSLC_3rd_codon_position_only_4_runs_combined	58960000	-18513.5	-502.474	-18011	1.20169	2022.63	33.0665	0.941925	2022.89	377.148	5.86173	0.347685	2.34423	0.188216	0.0308708	2.84119	0.247814	0.310728	0.20863	0.242736	0.237907	0.884854	0.0115401	0.00462762	0.0104737	0.17755	0.983707	-18011	0	-490.643
	HSLC_3rd_codon_position_only_4_runs_combined	59040000	-18525	-509.082	-18015.9	1.20721	2022.63	32.5355	0.91414	2022.92	179.646	4.89497	0.326414	2.28388	0.140967	0.0324489	2.99272	0.22357	0.316426	0.216431	0.228281	0.238861	1.07432	0.010881	0.00643299	0.0103087	0.119108	0.983707	-18015.9	0	-498.36
	HSLC_3rd_codon_position_only_4_runs_combined	59120000	-18537.4	-491.179	-18046.2	1.2238	2022.61	32.3793	0.913207	2022.92	1477.82	7.71215	0.320121	2.37198	0.179192	0.0277577	2.87638	0.224571	0.313583	0.218208	0.234055	0.234154	1.67675	0.0123082	0.00451573	0.0110336	0.188247	0.983707	-18046.2	0	-474.515
	HSLC_3rd_codon_position_only_4_runs_combined	59200000	-18499.3	-492.49	-18006.8	1.16509	2022.67	32.1568	0.902449	2022.93	1376.34	7.52914	0.235349	2.43084	0.181839	0.047658	2.87638	0.227933	0.319117	0.21089	0.224669	0.245324	0.869824	0.0119098	0.00435047	0.0106349	0.18875	0.983707	-18006.8	0	-477.755
	HSLC_3rd_codon_position_only_4_runs_combined	59280000	-18509.3	-479.791	-18029.5	1.13253	2022.7	31.0477	0.91159	2022.92	753.634	6.85203	0.240357	2.39994	0.161924	0.0416831	2.89206	0.264036	0.307825	0.215933	0.231326	0.244916	1.17844	0.012101	0.00520633	0.0109709	0.168436	0.983707	-18029.5	0	-465.576
	HSLC_3rd_codon_position_only_4_runs_combined	59360000	-18534.3	-504.873	-18029.5	1.19288	2022.64	31.9127	0.936521	2022.9	355.16	5.84051	0.31082	2.30073	0.201691	0.0456479	2.87617	0.26494	0.319383	0.21905	0.22578	0.235787	0.903079	0.0109412	0.00537419	0.0101752	0.149591	0.983707	-18029.5	0	-492.975
	HSLC_3rd_codon_position_only_4_runs_combined	59440000	-18518.1	-505.66	-18012.5	1.25713	2022.58	33.1706	0.902278	2022.93	660.537	6.66835	0.244976	2.34317	0.21809	0.0355991	2.96223	0.195933	0.310209	0.210983	0.238343	0.240465	1.02081	0.0109576	0.00494097	0.0100507	0.16202	0.983707	-18012.5	0	-492.191
	HSLC_3rd_codon_position_only_4_runs_combined	59520000	-18535.3	-521.196	-18014.1	1.23308	2022.6	34.8735	0.93181	2022.9	592.245	6.2611	0.340573	2.35542	0.18267	0.0331763	2.85119	0.236963	0.305503	0.217451	0.235359	0.241686	1.29075	0.0107378	0.00430904	0.00973465	0.177459	0.983707	-18014.1	0	-507.839
	HSLC_3rd_codon_position_only_4_runs_combined	59600000	-18534.1	-529.336	-18004.8	1.17209	2022.66	34.9872	0.904144	2022.93	619.886	6.2532	0.289882	2.49144	0.176982	0.0251078	2.83679	0.179804	0.310033	0.216964	0.232876	0.240128	1.15929	0.0105484	0.00465587	0.00968798	0.164975	0.983707	-18004.8	0	-516.15
	HSLC_3rd_codon_position_only_4_runs_combined	59680000	-18542.1	-498.603	-18043.5	1.18664	2022.65	32.1646	0.900785	2022.93	299.978	5.73635	0.379183	2.46507	0.168235	0.0392681	2.72294	0.225303	0.299813	0.210511	0.228138	0.261538	0.862585	0.0112057	0.00601063	0.0104928	0.135748	0.983707	-18043.5	0	-486.98
	HSLC_3rd_codon_position_only_4_runs_combined	59760000	-18505.6	-529.124	-17976.5	1.19213	2022.64	34.8616	0.904209	2022.93	1188.63	7.02192	0.237596	2.42048	0.17097	0.0279608	2.93824	0.204745	0.31518	0.21174	0.230701	0.242378	0.881917	0.0107727	0.00549855	0.0100216	0.143689	0.983707	-17976.5	0	-514.957
	HSLC_3rd_codon_position_only_4_runs_combined	59840000	-18528	-514.164	-18013.8	1.19691	2022.64	34.7194	0.917971	2022.91	1328.47	7.29084	0.310673	2.37454	0.153214	0.0328531	2.88336	0.24537	0.312279	0.203199	0.236717	0.247806	0.930496	0.0109288	0.00495742	0.00994713	0.161186	0.983707	-18013.8	0	-499.624
	HSLC_3rd_codon_position_only_4_runs_combined	59920000	-18526.6	-512.669	-18014	1.1856	2022.65	33.9356	0.940189	2022.89	375.483	5.68038	0.320291	2.40785	0.140975	0.0821618	2.81771	0.231011	0.308782	0.212982	0.225682	0.252554	0.836291	0.0109666	0.00453263	0.00988736	0.173706	0.983707	-18014	0	-501.227
	HSLC_3rd_codon_position_only_4_runs_combined	60000000	-18536.6	-504.743	-18031.9	1.22872	2022.6	33.1917	0.903058	2022.93	1736.06	7.77949	0.272154	2.39242	0.177721	0.0206584	2.87259	0.264463	0.312892	0.21183	0.234592	0.240686	0.850967	0.0114705	0.00506573	0.0104908	0.164898	0.983707	-18031.9	0	-489.493
	HSLC_3rd_codon_position_only_4_runs_combined	60080000	-18525.6	-505.869	-18019.7	1.22173	2022.61	32.5872	0.891837	2022.94	250.231	5.44508	0.29729	2.4259	0.176346	0.0304658	2.79082	0.279175	0.312076	0.223607	0.2223	0.242016	1.0115	0.0109628	0.00595779	0.0102805	0.133595	0.983707	-18019.7	0	-494.455
	HSLC_3rd_codon_position_only_4_runs_combined	60160000	-18515	-481.976	-18033	1.14799	2022.68	31.1372	0.898614	2022.93	533.398	6.48758	0.288575	2.45335	0.168802	0.0582652	2.79179	0.239216	0.315786	0.20747	0.217426	0.259318	0.98377	0.0123483	0.00479718	0.0111511	0.181466	0.983707	-18033	0	-468.872
	HSLC_3rd_codon_position_only_4_runs_combined	60240000	-18515.3	-488.542	-18026.7	1.16493	2022.67	32.2144	0.92608	2022.91	605.09	6.66577	0.345367	2.21605	0.24393	0.0520968	2.95294	0.189611	0.313577	0.210746	0.2372	0.238477	1.20666	0.0119167	0.00387386	0.010587	0.201447	0.983707	-18026.7	0	-474.868
	HSLC_3rd_codon_position_only_4_runs_combined	60320000	-18539.3	-490.778	-18048.5	1.18065	2022.65	32.6623	0.917886	2022.91	1354.15	7.66236	0.275292	2.39661	0.159662	0.033775	2.94612	0.18855	0.306154	0.213826	0.230116	0.249904	0.918528	0.0121287	0.00453083	0.0108579	0.186148	0.983707	-18048.5	0	-475.797
	HSLC_3rd_codon_position_only_4_runs_combined	60400000	-18501.3	-493.158	-18008.1	1.23992	2022.59	32.3304	0.910908	2022.92	727.634	6.80873	0.266951	2.35248	0.163745	0.0670817	2.94435	0.205396	0.316961	0.208338	0.229769	0.244932	1.10211	0.0114014	0.004166	0.0102418	0.188717	0.983707	-18008.1	0	-479.357
	HSLC_3rd_codon_position_only_4_runs_combined	60480000	-18533.6	-505.399	-18028.2	1.2467	2022.59	33.9277	0.908382	2022.92	1119.22	7.37994	0.270006	2.50252	0.180446	0.0533195	2.73179	0.261925	0.304368	0.226501	0.219883	0.249247	0.890996	0.0115476	0.0045083	0.0103499	0.180864	0.983707	-18028.2	0	-491.025
	HSLC_3rd_codon_position_only_4_runs_combined	60560000	-18528.1	-504.653	-18023.4	1.19941	2022.63	33.5563	0.901016	2022.93	290.552	5.61288	0.311326	2.34543	0.171004	0.0341409	2.91123	0.226866	0.307745	0.220359	0.229544	0.242351	0.979476	0.0115082	0.00484991	0.0104152	0.171177	0.983707	-18023.4	0	-493.156
	HSLC_3rd_codon_position_only_4_runs_combined	60640000	-18513	-501.091	-18011.9	1.18136	2022.65	32.3516	0.924597	2022.91	409.47	5.97185	0.320177	2.29756	0.1685	0.0530996	2.90421	0.256452	0.3068	0.219119	0.234347	0.239733	1.12984	0.0115289	0.0042537	0.0104357	0.187595	0.983707	-18011.9	0	-488.596
	HSLC_3rd_codon_position_only_4_runs_combined	60720000	-18519.6	-478.333	-18041.3	1.22459	2022.61	31.7067	0.891384	2022.94	546.698	6.65386	0.248402	2.38966	0.144455	0.0338862	2.95075	0.232844	0.31092	0.213821	0.226134	0.249126	1.05954	0.0121165	0.00439014	0.0107894	0.189681	0.983707	-18041.3	0	-464.997
	HSLC_3rd_codon_position_only_4_runs_combined	60800000	-18533.9	-500.736	-18033.2	1.22728	2022.61	33.5093	0.925832	2022.91	1505.41	7.53304	0.298957	2.402	0.153984	0.0473617	2.82336	0.274332	0.316959	0.207934	0.231481	0.243626	1.0356	0.0109698	0.00431234	0.0098884	0.180019	0.983707	-18033.2	0	-485.656
	HSLC_3rd_codon_position_only_4_runs_combined	60880000	-18495.2	-474.808	-18020.4	1.21024	2022.62	30.2028	0.905443	2022.93	375.514	6.0678	0.273488	2.50653	0.182612	0.0277247	2.82522	0.184427	0.32082	0.203496	0.230174	0.245509	0.857024	0.011838	0.00552777	0.0109603	0.15706	0.983707	-18020.4	0	-462.608
	HSLC_3rd_codon_position_only_4_runs_combined	60960000	-18514.4	-478.916	-18035.5	1.20676	2022.63	30.9271	0.944207	2022.89	228.93	5.52127	0.246093	2.47358	0.197563	0.0245838	2.82782	0.230356	0.312744	0.22247	0.229916	0.234871	0.875071	0.0124169	0.00428	0.0111304	0.195242	0.983707	-18035.5	0	-467.892
	HSLC_3rd_codon_position_only_4_runs_combined	61040000	-18519.9	-501.622	-18018.2	1.21191	2022.62	33.5281	0.919431	2022.91	1787.35	7.639	0.213146	2.38987	0.190998	0.0373365	2.94371	0.224939	0.320968	0.207517	0.240706	0.230809	1.09484	0.0119794	0.00407328	0.0105797	0.196717	0.983707	-18018.2	0	-486.145
	HSLC_3rd_codon_position_only_4_runs_combined	61120000	-18538.9	-485.654	-18053.2	1.20771	2022.63	31.1638	0.905791	2022.93	905.849	7.04681	0.324388	2.34753	0.178359	0.0496669	2.84245	0.257601	0.315513	0.204377	0.225789	0.254321	1.01468	0.0111367	0.00467321	0.0101834	0.171741	0.983707	-18053.2	0	-471.467
	HSLC_3rd_codon_position_only_4_runs_combined	61200000	-18545.3	-526.831	-18018.5	1.17642	2022.66	33.9578	0.94118	2022.89	1301.46	7.37256	0.312604	2.4811	0.16739	0.0273432	2.78028	0.231292	0.299286	0.218856	0.232	0.249858	1.21665	0.0108095	0.00490941	0.00997858	0.16101	0.983707	-18018.5	0	-511.582
	HSLC_3rd_codon_position_only_4_runs_combined	61280000	-18514.4	-500.981	-18013.5	1.20008	2022.63	32.5984	0.924009	2022.91	343.961	5.81357	0.32687	2.3858	0.15436	0.0411976	2.8784	0.213369	0.305633	0.227962	0.235468	0.230937	1.003	0.0114731	0.00413882	0.0104018	0.190181	0.983707	-18013.5	0	-489.084
	HSLC_3rd_codon_position_only_4_runs_combined	61360000	-18525.4	-496.712	-18028.7	1.19075	2022.64	32.216	0.912224	2022.92	205.094	5.24169	0.326612	2.36284	0.206069	0.0429375	2.8725	0.189041	0.306903	0.220749	0.232418	0.23993	1.19363	0.0113965	0.00559539	0.0105503	0.149656	0.983707	-18028.7	0	-485.363
	HSLC_3rd_codon_position_only_4_runs_combined	61440000	-18519.8	-472.046	-18047.8	1.15767	2022.68	30.7161	0.902913	2022.93	360.553	6.21479	0.311483	2.4373	0.217869	0.0548504	2.69476	0.283735	0.320169	0.217111	0.225451	0.237269	0.993988	0.0123235	0.00537908	0.0112109	0.166493	0.983707	-18047.8	0	-459.524
	HSLC_3rd_codon_position_only_4_runs_combined	61520000	-18535.8	-498.511	-18037.3	1.2152	2022.62	32.0758	0.920698	2022.91	422.256	6.04154	0.282382	2.30814	0.157858	0.0568797	2.96357	0.231162	0.313674	0.223053	0.229834	0.233439	0.773504	0.0115322	0.00533503	0.010665	0.158398	0.983707	-18037.3	0	-486.467
	HSLC_3rd_codon_position_only_4_runs_combined	61600000	-18513.1	-486.782	-18026.3	1.13886	2022.69	31.9133	0.886792	2022.95	1597.44	7.78469	0.302798	2.24416	0.217504	0.0439507	2.98331	0.208276	0.32217	0.207884	0.23248	0.237467	0.955237	0.012284	0.00484921	0.011007	0.179503	0.983707	-18026.3	0	-471.394
	HSLC_3rd_codon_position_only_4_runs_combined	61680000	-18542.5	-523.05	-18019.4	1.2694	2022.56	33.6836	0.914519	2022.92	620.815	6.29625	0.274475	2.43781	0.217948	0.0574529	2.82765	0.184669	0.315855	0.208287	0.22247	0.253388	1.12399	0.0105591	0.00516105	0.0098205	0.150332	0.983707	-18019.4	0	-509.783
	HSLC_3rd_codon_position_only_4_runs_combined	61760000	-18523.4	-505.169	-18018.2	1.17719	2022.66	33.0324	0.932374	2022.9	427.238	6.00253	0.245983	2.41396	0.186207	0.0435238	2.81917	0.291156	0.308216	0.220174	0.232664	0.238946	1.0505	0.0114219	0.00482125	0.0104129	0.170967	0.983707	-18018.2	0	-492.721
	HSLC_3rd_codon_position_only_4_runs_combined	61840000	-18531.7	-508.594	-18023.1	1.18487	2022.65	33.6819	0.906817	2022.93	485.069	6.11565	0.287384	2.48384	0.237607	0.0508146	2.76972	0.170631	0.313953	0.214457	0.222104	0.249486	0.839557	0.011069	0.00434339	0.00996509	0.180244	0.983707	-18023.1	0	-496.457
	HSLC_3rd_codon_position_only_4_runs_combined	61920000	-18502.5	-479.111	-18023.4	1.18951	2022.64	31.1645	0.884183	2022.95	334.859	6.02117	0.269624	2.56588	0.159248	0.0258176	2.77098	0.208446	0.30808	0.215389	0.226185	0.250345	1.26238	0.0122087	0.0040813	0.0109314	0.198528	0.983707	-18023.4	0	-466.472
	HSLC_3rd_codon_position_only_4_runs_combined	62000000	-18536.6	-504.158	-18032.4	1.28442	2022.55	33.058	0.923343	2022.91	283.798	5.50233	0.244105	2.29408	0.151587	0.0419671	3.02965	0.238612	0.312242	0.222957	0.237348	0.227453	1.04146	0.0106866	0.00538273	0.00992467	0.145751	0.983707	-18032.4	0	-492.603
	HSLC_3rd_codon_position_only_4_runs_combined	62080000	-18502.3	-507.234	-17995	1.24498	2022.59	33.4818	0.924483	2022.91	408.156	5.88965	0.234108	2.29667	0.156038	0.0210831	3.04902	0.24308	0.316887	0.206749	0.236519	0.239846	0.902928	0.0110885	0.0045368	0.0100666	0.175007	0.983707	-17995	0	-495.315
	HSLC_3rd_codon_position_only_4_runs_combined	62160000	-18531.2	-486.075	-18045.1	1.19942	2022.63	31.0093	0.890914	2022.94	243.281	5.51142	0.256355	2.33219	0.143935	0.043223	3.00296	0.221335	0.31441	0.209147	0.234121	0.242323	1.10929	0.0121274	0.0059942	0.011273	0.148644	0.983707	-18045.1	0	-474.317
	HSLC_3rd_codon_position_only_4_runs_combined	62240000	-18554.8	-508.508	-18046.3	1.23249	2022.6	32.3225	0.970415	2022.86	225.47	5.30321	0.336012	2.26683	0.158977	0.0203625	3.02371	0.194101	0.313924	0.209046	0.233338	0.243692	0.928492	0.0115426	0.00629879	0.0108644	0.132911	0.983707	-18046.3	0	-497.403
	HSLC_3rd_codon_position_only_4_runs_combined	62320000	-18518.6	-496.633	-18021.9	1.21652	2022.62	32.2966	0.91657	2022.92	230.112	5.40619	0.257947	2.54462	0.141649	0.0470767	2.79404	0.214662	0.307305	0.20916	0.231396	0.252139	1.02394	0.0118337	0.00493606	0.0107842	0.17252	0.983707	-18021.9	0	-485.399
	HSLC_3rd_codon_position_only_4_runs_combined	62400000	-18529	-501.19	-18027.8	1.24778	2022.59	32.766	0.901546	2022.93	174.259	4.90714	0.312892	2.32798	0.187179	0.0379666	2.95063	0.183354	0.316402	0.211864	0.228712	0.243022	0.948121	0.011573	0.00505384	0.0106242	0.16643	0.983707	-18027.8	0	-490.877
	HSLC_3rd_codon_position_only_4_runs_combined	62480000	-18527.2	-475.656	-18051.5	1.17875	2022.65	30.4128	0.903896	2022.93	297.461	5.9379	0.271062	2.27757	0.157325	0.0299429	3.00415	0.259941	0.323928	0.202515	0.232189	0.241368	0.789191	0.0125283	0.00545276	0.0114322	0.166884	0.983707	-18051.5	0	-463.968
	HSLC_3rd_codon_position_only_4_runs_combined	62560000	-18533.1	-502.168	-18030.9	1.17282	2022.66	31.961	0.888149	2022.94	482.838	6.26177	0.269569	2.33061	0.167953	0.0250049	3.0091	0.197759	0.318952	0.206104	0.236283	0.238662	0.905209	0.0113582	0.00570837	0.0106164	0.146092	0.983707	-18030.9	0	-489.456
	HSLC_3rd_codon_position_only_4_runs_combined	62640000	-18540.3	-515.39	-18024.9	1.16898	2022.66	34.6458	0.931953	2022.9	814.219	6.84626	0.3462	2.48728	0.158693	0.0195722	2.75436	0.2339	0.300653	0.224916	0.23152	0.24291	0.972998	0.0108688	0.00464645	0.00982827	0.169286	0.983707	-18024.9	0	-501.741
	HSLC_3rd_codon_position_only_4_runs_combined	62720000	-18525.2	-502.406	-18022.8	1.20894	2022.62	32.8218	0.913068	2022.92	732.851	6.75051	0.287848	2.52074	0.177789	0.0352211	2.73233	0.246072	0.301515	0.222095	0.230745	0.245645	1.03005	0.0117593	0.00446873	0.0106503	0.184123	0.983707	-18022.8	0	-488.725
	HSLC_3rd_codon_position_only_4_runs_combined	62800000	-18523.6	-492.027	-18031.6	1.21258	2022.62	33.0421	0.910389	2022.92	588.93	6.64758	0.274826	2.25029	0.163805	0.0438758	2.94332	0.323886	0.313064	0.202775	0.233208	0.250953	0.987585	0.0114984	0.00443063	0.010273	0.182458	0.983707	-18031.6	0	-478.836
	HSLC_3rd_codon_position_only_4_runs_combined	62880000	-18525.8	-497.995	-18027.8	1.21102	2022.62	32.2037	0.915749	2022.92	498.42	6.2761	0.291428	2.51092	0.144332	0.0331686	2.81374	0.206412	0.308538	0.206134	0.233109	0.252219	1.06332	0.0114555	0.00520534	0.0105926	0.160942	0.983707	-18027.8	0	-484.987
	HSLC_3rd_codon_position_only_4_runs_combined	62960000	-18526.3	-525.803	-18000.5	1.24323	2022.59	34.6984	0.89901	2022.93	293.865	5.51576	0.254425	2.26926	0.149212	0.0376817	3.03203	0.257384	0.320396	0.206929	0.235217	0.237457	0.865373	0.0106197	0.00528444	0.00989263	0.147618	0.983707	-18000.5	0	-514.581
	HSLC_3rd_codon_position_only_4_runs_combined	63040000	-18534.2	-533.693	-18000.5	1.20162	2022.63	34.2382	0.915138	2022.92	102.394	4.10014	0.276276	2.44667	0.198637	0.0569673	2.80891	0.212538	0.314529	0.214738	0.218672	0.252061	1.24362	0.0103319	0.00440634	0.00951518	0.169606	0.983707	-18000.5	0	-524.299
	HSLC_3rd_codon_position_only_4_runs_combined	63120000	-18500.2	-482.331	-18017.9	1.14003	2022.69	30.3548	0.910067	2022.92	560.895	6.61114	0.273604	2.5441	0.154084	0.0645841	2.71774	0.245884	0.313529	0.210684	0.236165	0.239622	1.12505	0.012437	0.00635875	0.0115883	0.143424	0.983707	-18017.9	0	-468.543
	HSLC_3rd_codon_position_only_4_runs_combined	63200000	-18522.9	-496.226	-18026.6	1.18148	2022.65	32.529	0.916539	2022.92	728.74	6.82074	0.267953	2.32845	0.20865	0.0454833	2.90713	0.242335	0.317083	0.214595	0.220835	0.247486	1.1353	0.011806	0.00464707	0.010674	0.17986	0.983707	-18026.6	0	-482.255
	HSLC_3rd_codon_position_only_4_runs_combined	63280000	-18550.5	-509.819	-18040.7	1.17966	2022.65	33.1625	0.925254	2022.91	160.834	4.82846	0.335618	2.29293	0.131774	0.0697376	2.91091	0.259024	0.319488	0.208546	0.229302	0.242664	0.862065	0.0104946	0.00513553	0.00969949	0.150157	0.983707	-18040.7	0	-499.925
	HSLC_3rd_codon_position_only_4_runs_combined	63360000	-18526.2	-518.035	-18008.2	1.20467	2022.63	34.338	0.910025	2022.92	808.409	6.93438	0.323307	2.39612	0.195777	0.0350241	2.78944	0.260332	0.309503	0.220231	0.231038	0.239228	1.16597	0.0108296	0.0044521	0.00983003	0.174396	0.983707	-18008.2	0	-503.912
	HSLC_3rd_codon_position_only_4_runs_combined	63440000	-18515	-490.207	-18024.8	1.20106	2022.63	31.6075	0.907523	2022.93	538.613	6.34224	0.344253	2.44368	0.197471	0.0458218	2.73397	0.2348	0.316286	0.207476	0.235579	0.240659	1.06129	0.0117876	0.00391621	0.0105738	0.199182	0.983707	-18024.8	0	-477.225
	HSLC_3rd_codon_position_only_4_runs_combined	63520000	-18518.9	-487.516	-18031.4	1.18609	2022.65	32.0007	0.89913	2022.93	887.596	7.15224	0.331321	2.49577	0.191046	0.0304863	2.71746	0.233917	0.319461	0.218949	0.224723	0.236868	0.98108	0.0115966	0.00583286	0.0106874	0.145969	0.983707	-18031.4	0	-473.208
	HSLC_3rd_codon_position_only_4_runs_combined	63600000	-18538.1	-534.755	-18003.4	1.22738	2022.61	35.3177	0.915841	2022.92	870.081	6.66892	0.32512	2.35702	0.210101	0.0369261	2.8106	0.26024	0.31674	0.208736	0.231472	0.243052	1.11457	0.00998197	0.00521088	0.00930125	0.140133	0.983707	-18003.4	0	-520.888
	HSLC_3rd_codon_position_only_4_runs_combined	63680000	-18539.1	-524.637	-18014.5	1.22795	2022.6	35.3946	0.908844	2022.92	1174.49	7.0265	0.311792	2.3921	0.200472	0.0316487	2.86597	0.198016	0.308484	0.208012	0.228676	0.254828	0.974613	0.0106635	0.00444727	0.00966053	0.17254	0.983707	-18014.5	0	-510.477
	HSLC_3rd_codon_position_only_4_runs_combined	63760000	-18544.3	-518.652	-18025.7	1.19933	2022.63	33.7896	0.931963	2022.9	520.101	6.25754	0.276584	2.3282	0.152673	0.0340678	2.97667	0.231813	0.313509	0.208365	0.24196	0.236167	0.750612	0.0110847	0.00528314	0.0102399	0.154077	0.983707	-18025.7	0	-506.324
	HSLC_3rd_codon_position_only_4_runs_combined	63840000	-18555.5	-524.419	-18031.1	1.20806	2022.62	34.5253	0.92071	2022.91	1247.95	7.1898	0.284169	2.25177	0.171864	0.0337683	2.94992	0.308512	0.324074	0.212486	0.222445	0.240995	0.730356	0.0107422	0.0043861	0.00977201	0.175269	0.983707	-18031.1	0	-510.484
	HSLC_3rd_codon_position_only_4_runs_combined	63920000	-18534.6	-508.904	-18025.7	1.26244	2022.57	33.69	0.906814	2022.93	335.497	5.70624	0.288848	2.06056	0.168836	0.039283	3.25575	0.186728	0.324097	0.208808	0.23134	0.235755	1.0111	0.0108525	0.00417269	0.00988087	0.182719	0.983707	-18025.7	0	-497.178
	HSLC_3rd_codon_position_only_4_runs_combined	64000000	-18568.4	-517.098	-18051.3	1.16138	2022.67	34.0046	0.907801	2022.93	590.1	6.35751	0.260112	2.28745	0.168125	0.0457783	3.02541	0.213129	0.320338	0.207771	0.226388	0.245503	0.898783	0.0110552	0.00556134	0.0102504	0.145947	0.983707	-18051.3	0	-504.225
	HSLC_3rd_codon_position_only_4_runs_combined	64080000	-18545.1	-504.522	-18040.6	1.24564	2022.59	33.7279	0.899256	2022.93	307.198	5.58889	0.280584	2.2601	0.148216	0.0375285	3.02199	0.251578	0.317212	0.20493	0.239234	0.238624	1.28235	0.0109498	0.00490275	0.010045	0.163001	0.983707	-18040.6	0	-492.381
	HSLC_3rd_codon_position_only_4_runs_combined	64160000	-18528.9	-517.488	-18011.4	1.23422	2022.6	35.1873	0.928401	2022.9	901.749	6.85995	0.296135	2.34708	0.163459	0.0358833	2.91564	0.241806	0.317115	0.209061	0.232235	0.241589	0.977805	0.0105745	0.00379796	0.00945953	0.190678	0.983707	-18011.4	0	-503.844
	HSLC_3rd_codon_position_only_4_runs_combined	64240000	-18572.9	-519.864	-18053	1.21793	2022.61	33.2724	0.934028	2022.9	326.217	5.64954	0.350811	2.2674	0.193987	0.0337688	2.91809	0.23594	0.307502	0.21742	0.226595	0.248482	0.778555	0.0105207	0.00430119	0.00971201	0.175105	0.983707	-18053	0	-508.642
	HSLC_3rd_codon_position_only_4_runs_combined	64320000	-18575.4	-515.742	-18059.7	1.26459	2022.57	35.3173	0.90654	2022.93	541.293	6.13871	0.242736	2.37602	0.204867	0.0210814	2.92217	0.233126	0.322426	0.21341	0.227093	0.237071	0.7381	0.0111492	0.00330231	0.00983853	0.210626	0.983707	-18059.7	0	-503.851
	HSLC_3rd_codon_position_only_4_runs_combined	64400000	-18493.7	-491.633	-18002.1	1.20538	2022.63	31.5922	0.937983	2022.89	281.297	5.75534	0.257299	2.40821	0.159387	0.032169	2.94417	0.198763	0.315886	0.207784	0.235629	0.240702	1.01016	0.0116816	0.00599261	0.0108323	0.142898	0.983707	-18002.1	0	-479.762
	HSLC_3rd_codon_position_only_4_runs_combined	64480000	-18513.3	-487.18	-18026.1	1.23201	2022.6	31.9858	0.904302	2022.93	331.165	5.87882	0.287123	2.39796	0.204893	0.0348458	2.86447	0.210704	0.308346	0.22204	0.239826	0.229789	1.02201	0.0119562	0.00463978	0.0107583	0.181599	0.983707	-18026.1	0	-475.163
	HSLC_3rd_codon_position_only_4_runs_combined	64560000	-18518.2	-487.017	-18031.2	1.18067	2022.65	31.5031	0.92598	2022.91	1273.55	7.53961	0.329885	2.33447	0.214622	0.0339309	2.84276	0.244329	0.326009	0.209201	0.22139	0.243401	0.939564	0.0113327	0.0051662	0.0103702	0.160487	0.983707	-18031.2	0	-472.109
	HSLC_3rd_codon_position_only_4_runs_combined	64640000	-18538.6	-491.223	-18047.4	1.21986	2022.61	31.9902	0.883622	2022.95	1423.51	7.64919	0.284016	2.44713	0.176167	0.0348052	2.84436	0.213518	0.319548	0.217483	0.220595	0.242374	0.941662	0.0120173	0.00531418	0.0110206	0.164718	0.983707	-18047.4	0	-476.016
	HSLC_3rd_codon_position_only_4_runs_combined	64720000	-18519.9	-482.36	-18037.5	1.21274	2022.62	30.5591	0.904985	2022.93	170.188	5.1058	0.36134	2.44953	0.165875	0.0255182	2.77042	0.227319	0.306111	0.214866	0.224134	0.25489	0.998022	0.0119501	0.00580563	0.0110429	0.151242	0.983707	-18037.5	0	-471.636
	HSLC_3rd_codon_position_only_4_runs_combined	64800000	-18515.4	-488.753	-18026.7	1.16007	2022.67	31.7649	0.919588	2022.91	207.88	5.32602	0.296477	2.4	0.167593	0.0532834	2.82561	0.257035	0.304504	0.218474	0.2352	0.241823	1.18103	0.0115515	0.00413288	0.0103507	0.191114	0.983707	-18026.7	0	-477.515
	HSLC_3rd_codon_position_only_4_runs_combined	64880000	-18516	-490.832	-18025.1	1.15704	2022.68	31.5287	0.889741	2022.94	386.555	6.04628	0.30653	2.38554	0.14498	0.052726	2.84419	0.266032	0.314711	0.212579	0.224884	0.247826	1.04707	0.0117706	0.00498436	0.0107407	0.170546	0.983707	-18025.1	0	-478.373
	HSLC_3rd_codon_position_only_4_runs_combined	64960000	-18537.8	-506.412	-18031.4	1.19788	2022.63	33.1211	0.928259	2022.9	641.579	6.5416	0.266205	2.27543	0.185154	0.0495192	2.96255	0.261142	0.312133	0.209711	0.240464	0.237691	1.14975	0.0116817	0.00450937	0.0106354	0.18224	0.983707	-18031.4	0	-492.814
	HSLC_3rd_codon_position_only_4_runs_combined	65040000	-18529.4	-515.231	-18014.2	1.20405	2022.63	34.3148	0.90393	2022.93	1447.53	7.526	0.311782	2.31468	0.136216	0.0304204	2.95593	0.250966	0.307646	0.209125	0.23022	0.253009	0.815259	0.0108195	0.00476513	0.00985546	0.165274	0.983707	-18014.2	0	-500.608
	HSLC_3rd_codon_position_only_4_runs_combined	65120000	-18567	-520.531	-18046.5	1.30125	2022.53	35.029	0.889912	2022.94	497.472	6.22812	0.305038	2.34215	0.149287	0.0654003	2.92639	0.211736	0.315469	0.213407	0.222058	0.249067	1.03611	0.0110712	0.00488802	0.0101312	0.164937	0.983707	-18046.5	0	-507.791
	HSLC_3rd_codon_position_only_4_runs_combined	65200000	-18530.7	-520.329	-18010.4	1.23442	2022.6	33.6617	0.899598	2022.93	478.123	6.10806	0.29628	2.32462	0.143813	0.0446722	3.03712	0.153489	0.310791	0.213361	0.229414	0.246434	1.06968	0.0104379	0.00569548	0.00982681	0.132925	0.983707	-18010.4	0	-507.546
	HSLC_3rd_codon_position_only_4_runs_combined	65280000	-18525.9	-479.544	-18046.3	1.18963	2022.64	30.6248	0.890726	2022.94	198.978	5.39201	0.287755	2.48939	0.141711	0.0398734	2.78281	0.258457	0.311318	0.203487	0.228906	0.256289	0.771645	0.0121848	0.00542252	0.0112265	0.163846	0.983707	-18046.3	0	-468.833
	HSLC_3rd_codon_position_only_4_runs_combined	65360000	-18499.6	-462.444	-18037.2	1.17441	2022.66	30.0553	0.904516	2022.93	238.001	5.56436	0.24543	2.38153	0.206436	0.0393125	2.88853	0.238767	0.320443	0.217446	0.219551	0.24256	0.87267	0.0120042	0.00487644	0.0108299	0.175918	0.983707	-18037.2	0	-451.299
	HSLC_3rd_codon_position_only_4_runs_combined	65440000	-18526.7	-500.637	-18026.1	1.19169	2022.64	33.3765	0.920996	2022.91	502.92	6.31628	0.332414	2.33141	0.174797	0.0550107	2.89837	0.208003	0.332074	0.207504	0.217423	0.242998	1.1748	0.0116657	0.00447332	0.0104374	0.183042	0.983707	-18026.1	0	-487.545
	HSLC_3rd_codon_position_only_4_runs_combined	65520000	-18550.4	-517.689	-18032.7	1.2522	2022.58	34.0744	0.90602	2022.93	236.314	5.20089	0.330726	2.42631	0.146316	0.0516089	2.78013	0.264904	0.318102	0.219414	0.221803	0.240681	0.946326	0.0104943	0.00521455	0.00979725	0.147838	0.983707	-18032.7	0	-506.823
	HSLC_3rd_codon_position_only_4_runs_combined	65600000	-18541.2	-501.589	-18039.6	1.17498	2022.66	32.7621	0.878314	2022.95	495.584	6.22414	0.281069	2.36752	0.15701	0.0480715	2.89916	0.247168	0.327206	0.203084	0.222549	0.24716	1.26168	0.0116134	0.00444068	0.0105244	0.183382	0.983707	-18039.6	0	-488.371
	HSLC_3rd_codon_position_only_4_runs_combined	65680000	-18594.2	-547.651	-18046.6	1.38677	2022.45	37.031	0.964843	2022.87	507.565	6.04737	0.296434	2.36874	0.213408	0.0672852	2.83016	0.223969	0.307492	0.217921	0.22397	0.250617	0.873157	0.00931771	0.00448889	0.00862382	0.152493	0.983707	-18046.6	0	-535.591
	HSLC_3rd_codon_position_only_4_runs_combined	65760000	-18534.6	-518.744	-18015.9	1.20725	2022.63	34.9964	0.907092	2022.93	1087.72	7.18141	0.312009	2.355	0.168336	0.0484614	2.91962	0.196577	0.315647	0.211577	0.231943	0.240833	1.12395	0.0101887	0.00437809	0.00927192	0.168604	0.983707	-18015.9	0	-504.233
	HSLC_3rd_codon_position_only_4_runs_combined	65840000	-18557.2	-521.579	-18035.7	1.18991	2022.64	34.7402	0.941015	2022.89	628.823	6.49029	0.332903	2.45793	0.140209	0.0336529	2.79696	0.238341	0.309866	0.224036	0.230772	0.235326	1.01605	0.0112593	0.00454512	0.0102105	0.176715	0.983707	-18035.7	0	-508.412
	HSLC_3rd_codon_position_only_4_runs_combined	65920000	-18536.1	-516.338	-18019.8	1.29391	2022.54	34.5457	0.908616	2022.92	819.139	6.728	0.281881	2.22594	0.211658	0.0284835	3.03565	0.21639	0.325604	0.209305	0.23188	0.233211	0.916576	0.0111746	0.00441763	0.010123	0.179325	0.983707	-18019.8	0	-502.886
	HSLC_3rd_codon_position_only_4_runs_combined	66000000	-18518	-471.016	-18047	1.14457	2022.69	30.3972	0.926815	2022.91	398.069	6.22066	0.315418	2.29793	0.166463	0.0365555	2.96393	0.219699	0.31857	0.202804	0.234511	0.244116	1.43032	0.0123968	0.00565218	0.0113428	0.160465	0.983707	-18047	0	-457.465
	HSLC_3rd_codon_position_only_4_runs_combined	66080000	-18541.4	-487.497	-18053.9	1.19745	2022.64	31.6251	0.899705	2022.93	217.801	5.39835	0.317917	2.30871	0.148133	0.0270192	2.9093	0.288918	0.327626	0.206486	0.228355	0.237533	0.841505	0.0117589	0.00547942	0.0108321	0.15736	0.983707	-18053.9	0	-476.613
	HSLC_3rd_codon_position_only_4_runs_combined	66160000	-18513.7	-493.611	-18020.1	1.21646	2022.62	31.7634	0.902076	2022.93	175.914	4.94482	0.3403	2.45282	0.182201	0.0463067	2.78657	0.191799	0.32045	0.214347	0.217409	0.247794	1.01121	0.0120607	0.00513042	0.0110182	0.169946	0.983707	-18020.1	0	-483.081
	HSLC_3rd_codon_position_only_4_runs_combined	66240000	-18515.9	-495.714	-18020.2	1.18868	2022.64	32.0433	0.907171	2022.93	242.061	5.34496	0.30431	2.36199	0.163134	0.0443156	2.9429	0.183352	0.32244	0.21034	0.22983	0.23739	0.996463	0.0114079	0.00516099	0.0104818	0.161559	0.983707	-18020.2	0	-484.532
	HSLC_3rd_codon_position_only_4_runs_combined	66320000	-18528.2	-509.98	-18018.2	1.17968	2022.65	33.3076	0.911958	2022.92	954.37	7.01491	0.323503	2.42446	0.190412	0.0655645	2.77753	0.218531	0.311291	0.215707	0.22395	0.249052	1.06751	0.0108506	0.00432095	0.00985179	0.17842	0.983707	-18018.2	0	-495.789
	HSLC_3rd_codon_position_only_4_runs_combined	66400000	-18563.2	-551.872	-18011.3	1.23439	2022.6	37.4355	0.942158	2022.89	1535.42	7.32199	0.313369	2.30158	0.198015	0.0342802	2.92629	0.226462	0.305527	0.212849	0.245626	0.235998	0.901779	0.00947205	0.00483385	0.00879507	0.143715	0.983707	-18011.3	0	-537.337
	HSLC_3rd_codon_position_only_4_runs_combined	66480000	-18546.6	-522.953	-18023.7	1.32952	2022.5	34.4975	0.913678	2022.92	453.476	5.91411	0.315069	2.3562	0.143071	0.0194341	2.93172	0.234506	0.316786	0.210057	0.227455	0.245702	1.18947	0.0110299	0.00538531	0.0102374	0.150496	0.983707	-18023.7	0	-510.218
	HSLC_3rd_codon_position_only_4_runs_combined	66560000	-18513.5	-492.898	-18020.6	1.16896	2022.66	32.1463	0.926107	2022.91	738.662	6.75799	0.285574	2.53003	0.163789	0.038451	2.74206	0.240095	0.311741	0.213405	0.229729	0.245124	1.22575	0.0119234	0.00503553	0.0108016	0.170899	0.983707	-18020.6	0	-478.749
	HSLC_3rd_codon_position_only_4_runs_combined	66640000	-18522.3	-502.666	-18019.6	1.21501	2022.62	33.8648	0.913274	2022.92	655.747	6.54663	0.302013	2.4126	0.189267	0.0511541	2.76708	0.277885	0.315551	0.215157	0.22901	0.240283	1.10055	0.0113481	0.00436403	0.0102217	0.182698	0.983707	-18019.6	0	-489.246
	HSLC_3rd_codon_position_only_4_runs_combined	66720000	-18528.8	-498.024	-18030.8	1.18964	2022.64	32.6207	0.910842	2022.92	993.442	7.22717	0.311623	2.55233	0.198278	0.0625367	2.64224	0.232993	0.300309	0.225961	0.226543	0.247187	0.835099	0.0117646	0.00505218	0.0107384	0.168685	0.983707	-18030.8	0	-483.88
	HSLC_3rd_codon_position_only_4_runs_combined	66800000	-18533.4	-515.514	-18017.9	1.23322	2022.6	34.1912	0.907786	2022.93	249.966	5.21016	0.27751	2.41071	0.175015	0.0403618	2.88757	0.208835	0.315024	0.2164	0.227943	0.240632	0.884471	0.0103653	0.00472217	0.00952642	0.160577	0.983707	-18017.9	0	-504.827
	HSLC_3rd_codon_position_only_4_runs_combined	66880000	-18518.7	-489.249	-18029.4	1.17461	2022.66	32.4356	0.937905	2022.89	520.942	6.43807	0.361478	2.33365	0.172385	0.0245095	2.91543	0.192547	0.315643	0.21059	0.236101	0.237667	0.743501	0.0112499	0.00436128	0.0101299	0.181721	0.983707	-18029.4	0	-476.86
	HSLC_3rd_codon_position_only_4_runs_combined	66960000	-18539.6	-499.648	-18039.9	1.1689	2022.66	32.3387	0.913747	2022.92	377.685	6.12445	0.26622	2.60171	0.166959	0.0171664	2.70061	0.247334	0.305607	0.218529	0.229693	0.24617	1.07937	0.0117682	0.00546331	0.0107847	0.157896	0.983707	-18039.9	0	-487.051
	HSLC_3rd_codon_position_only_4_runs_combined	67040000	-18530.2	-490.165	-18040	1.19958	2022.63	32.4104	0.907375	2022.93	432.485	6.23571	0.264994	2.39555	0.166308	0.0541072	2.94303	0.176012	0.313936	0.208275	0.238688	0.239101	0.931986	0.0114281	0.00433242	0.0102916	0.184409	0.983707	-18040	0	-477.776
	HSLC_3rd_codon_position_only_4_runs_combined	67120000	-18540.9	-508.29	-18032.6	1.23576	2022.6	33.5788	0.929742	2022.9	660.861	6.57993	0.282424	2.32954	0.160919	0.0366182	2.93675	0.253748	0.314101	0.21453	0.22929	0.242079	0.985108	0.0113559	0.0052226	0.0104568	0.159238	0.983707	-18032.6	0	-494.912
	HSLC_3rd_codon_position_only_4_runs_combined	67200000	-18536.4	-508.474	-18027.9	1.18363	2022.65	33.1147	0.922764	2022.91	453.624	6.13887	0.310593	2.43799	0.150979	0.0607653	2.81754	0.222129	0.321064	0.219467	0.225222	0.234247	0.835296	0.0112387	0.00425143	0.0102193	0.184666	0.983707	-18027.9	0	-496.321
	HSLC_3rd_codon_position_only_4_runs_combined	67280000	-18515.9	-500.513	-18015.4	1.25521	2022.58	32.2509	0.93833	2022.89	332.47	5.81566	0.280558	2.57308	0.154349	0.0382349	2.74814	0.205639	0.307317	0.212712	0.224792	0.25518	0.907157	0.0112919	0.00491182	0.0103286	0.166961	0.983707	-18015.4	0	-488.771
	HSLC_3rd_codon_position_only_4_runs_combined	67360000	-18538	-509.817	-18028.2	1.22545	2022.61	33.8693	0.925387	2022.91	865.474	6.74478	0.24979	2.39852	0.183093	0.0513732	2.89295	0.224276	0.316929	0.220536	0.228085	0.23445	0.783327	0.0112402	0.00433549	0.0101746	0.182336	0.983707	-18028.2	0	-496.546
	HSLC_3rd_codon_position_only_4_runs_combined	67440000	-18502.9	-497.913	-18005	1.27733	2022.56	33.1585	0.912328	2022.92	545.802	6.3412	0.28405	2.3229	0.164459	0.0543548	2.94532	0.228926	0.313762	0.216649	0.225133	0.244455	0.920142	0.0111462	0.00468235	0.0101301	0.171596	0.983707	-18005	0	-485.193
	HSLC_3rd_codon_position_only_4_runs_combined	67520000	-18509.8	-500.731	-18009.1	1.20531	2022.63	32.4628	0.911161	2022.92	835.288	6.97867	0.242743	2.37682	0.225134	0.0479097	2.8837	0.22369	0.320197	0.215496	0.229743	0.234564	0.867588	0.0112503	0.00551615	0.0104252	0.14986	0.983707	-18009.1	0	-486.904
	HSLC_3rd_codon_position_only_4_runs_combined	67600000	-18540.4	-517.106	-18023.3	1.26307	2022.57	34.394	0.897478	2022.94	864.407	6.79513	0.265342	2.56608	0.170436	0.0405904	2.72617	0.231388	0.313568	0.218876	0.226685	0.240871	1.01378	0.0114804	0.0045406	0.010443	0.179269	0.983707	-18023.3	0	-503.279
	HSLC_3rd_codon_position_only_4_runs_combined	67680000	-18534.8	-525.183	-18009.6	1.2839	2022.55	35.4779	0.903599	2022.93	1188.76	7.26174	0.282399	2.44883	0.149929	0.0644646	2.86721	0.187168	0.317686	0.206399	0.230824	0.245091	0.793531	0.0103911	0.00356057	0.00933952	0.195885	0.983707	-18009.6	0	-511.255
	HSLC_3rd_codon_position_only_4_runs_combined	67760000	-18542.4	-520.769	-18021.6	1.15725	2022.68	33.9077	0.954208	2022.88	799.505	6.68174	0.300114	2.3979	0.229356	0.042322	2.82816	0.20215	0.308414	0.214305	0.227799	0.249481	1.06657	0.0109001	0.00510146	0.0100344	0.156729	0.983707	-18021.6	0	-506.999
	HSLC_3rd_codon_position_only_4_runs_combined	67840000	-18498	-493.624	-18004.3	1.16618	2022.67	32.2141	0.928399	2022.9	428.009	6.37104	0.355997	2.24864	0.129666	0.0412557	3.00766	0.216773	0.311815	0.207874	0.237056	0.243254	1.09347	0.0117313	0.00435918	0.0105551	0.18677	0.983707	-18004.3	0	-480.752
	HSLC_3rd_codon_position_only_4_runs_combined	67920000	-18533.9	-494.895	-18039	1.26235	2022.57	33.1724	0.905626	2022.93	581.123	6.49306	0.255196	2.52826	0.20826	0.059046	2.68593	0.263307	0.311585	0.221121	0.220256	0.247038	0.979906	0.0113036	0.00474756	0.0102703	0.171621	0.983707	-18039	0	-481.822
	HSLC_3rd_codon_position_only_4_runs_combined	68000000	-18540.8	-488.839	-18051.9	1.20084	2022.63	32.1124	0.892596	2022.94	393.279	6.047	0.278271	2.43377	0.155752	0.0527486	2.80975	0.269707	0.309974	0.219489	0.232489	0.238048	0.938295	0.0112429	0.00468756	0.0101915	0.172578	0.983707	-18051.9	0	-476.687
	HSLC_3rd_codon_position_only_4_runs_combined	68080000	-18531.9	-492.908	-18039	1.22908	2022.6	32.5483	0.907414	2022.93	373.016	5.92242	0.368385	2.34053	0.161506	0.0206771	2.88326	0.225638	0.320909	0.209629	0.231897	0.237565	0.898146	0.0117151	0.00507113	0.0106815	0.167618	0.983707	-18039	0	-480.932
	HSLC_3rd_codon_position_only_4_runs_combined	68160000	-18501.8	-497.796	-18004	1.14268	2022.69	31.8288	0.933258	2022.9	987.491	7.16964	0.283901	2.29625	0.197836	0.0509936	2.91971	0.251311	0.317277	0.208023	0.235478	0.239221	0.948596	0.0123413	0.00496783	0.0112451	0.177071	0.983707	-18004	0	-483.433
	HSLC_3rd_codon_position_only_4_runs_combined	68240000	-18517.3	-499.131	-18018.2	1.19078	2022.64	33.4094	0.906934	2022.93	1303.59	7.54217	0.253285	2.33852	0.151923	0.0193889	3.01495	0.221938	0.321671	0.21806	0.230159	0.23011	0.843098	0.0114525	0.00475538	0.0103139	0.173111	0.983707	-18018.2	0	-484.503
	HSLC_3rd_codon_position_only_4_runs_combined	68320000	-18527.7	-492.413	-18035.3	1.26327	2022.57	32.4354	0.918214	2022.91	615.669	6.60283	0.271955	2.52464	0.18467	0.0325836	2.79969	0.186459	0.309955	0.20934	0.233386	0.247319	1.20665	0.0117853	0.00487433	0.0106796	0.173619	0.983707	-18035.3	0	-478.666
	HSLC_3rd_codon_position_only_4_runs_combined	68400000	-18499.7	-493.048	-18006.6	1.22508	2022.61	32.7388	0.889263	2022.94	293.904	5.5652	0.306468	2.33866	0.160509	0.0508244	2.9168	0.22674	0.31827	0.208112	0.229463	0.244155	0.946661	0.0115784	0.00371444	0.0102239	0.202801	0.983707	-18006.6	0	-481.795
	HSLC_3rd_codon_position_only_4_runs_combined	68480000	-18548.8	-522.54	-18026.2	1.22676	2022.61	33.9417	0.951374	2022.88	186.879	5.00323	0.287202	2.32456	0.134031	0.0663883	2.94699	0.240834	0.332661	0.210911	0.219494	0.236934	1.12461	0.0108475	0.00490353	0.0100781	0.161671	0.983707	-18026.2	0	-511.748
	HSLC_3rd_codon_position_only_4_runs_combined	68560000	-18511.8	-510.253	-18001.6	1.20799	2022.62	32.6416	0.91807	2022.91	374.614	5.83842	0.280749	2.53626	0.166739	0.0318636	2.78258	0.201807	0.310762	0.215816	0.235295	0.238127	0.837012	0.0112012	0.00477802	0.0103379	0.169579	0.983707	-18001.6	0	-498.479
	HSLC_3rd_codon_position_only_4_runs_combined	68640000	-18510.2	-491.54	-18018.6	1.25502	2022.58	32.1208	0.901571	2022.93	217.55	5.25322	0.319229	2.42867	0.149728	0.03689	2.82988	0.235604	0.29621	0.213715	0.232307	0.257768	0.766334	0.0119432	0.00515985	0.0109614	0.167878	0.983707	-18018.6	0	-480.973
	HSLC_3rd_codon_position_only_4_runs_combined	68720000	-18507.6	-485.828	-18021.8	1.23388	2022.6	31.1241	0.915797	2022.92	202.268	5.26776	0.331348	2.37517	0.211643	0.0283586	2.80435	0.249129	0.318499	0.212247	0.234037	0.235218	1.0729	0.01183	0.00567781	0.0109683	0.15305	0.983707	-18021.8	0	-474.624
	HSLC_3rd_codon_position_only_4_runs_combined	68800000	-18528.5	-488.797	-18039.7	1.20229	2022.63	31.4564	0.907799	2022.93	469.256	6.2464	0.288231	2.2781	0.146691	0.0402693	2.93015	0.316561	0.334202	0.204991	0.218877	0.24193	0.889994	0.0114979	0.00516698	0.0105842	0.162493	0.983707	-18039.7	0	-476.233
	HSLC_3rd_codon_position_only_4_runs_combined	68880000	-18529.2	-501.078	-18028.1	1.20644	2022.63	33.9916	0.894146	2022.94	397.045	6.01381	0.311996	2.48148	0.153576	0.0582061	2.78248	0.212253	0.315724	0.203589	0.236795	0.243891	0.920324	0.0111243	0.00408835	0.00997345	0.18805	0.983707	-18028.1	0	-489.112
	HSLC_3rd_codon_position_only_4_runs_combined	68960000	-18539.7	-515.529	-18024.2	1.24233	2022.59	33.6484	0.914455	2022.92	398.718	5.91827	0.260482	2.47604	0.158444	0.0328706	2.84111	0.231049	0.302619	0.222218	0.229626	0.245537	1.01826	0.0107274	0.00533199	0.00996636	0.147791	0.983707	-18024.2	0	-503.272
	HSLC_3rd_codon_position_only_4_runs_combined	69040000	-18549.2	-509.964	-18039.3	1.23221	2022.6	32.7688	0.907302	2022.93	157.292	4.72143	0.247132	2.49908	0.162764	0.0427572	2.77811	0.270151	0.314721	0.217152	0.222773	0.245354	0.840775	0.0113725	0.00520206	0.010535	0.160005	0.983707	-18039.3	0	-500.126
	HSLC_3rd_codon_position_only_4_runs_combined	69120000	-18516.3	-515.418	-18000.9	1.18178	2022.65	34.1299	0.905505	2022.93	663.206	6.48764	0.297031	2.35779	0.16267	0.0587025	2.88785	0.235959	0.325969	0.213074	0.226435	0.234522	0.940719	0.010341	0.00469177	0.00950466	0.161156	0.983707	-18000.9	0	-502.367
	HSLC_3rd_codon_position_only_4_runs_combined	69200000	-18532.3	-504.884	-18027.4	1.18365	2022.65	33.4831	0.918985	2022.91	301.211	5.61126	0.282792	2.30561	0.188809	0.0183948	3.00685	0.197549	0.313494	0.210677	0.236291	0.239538	0.902307	0.0119868	0.00412664	0.0107264	0.195377	0.983707	-18027.4	0	-493.546
	HSLC_3rd_codon_position_only_4_runs_combined	69280000	-18511.6	-488.504	-18023.1	1.2024	2022.63	32.0145	0.937866	2022.9	578.558	6.59146	0.292429	2.37843	0.175326	0.0462463	2.86297	0.244605	0.312827	0.216948	0.232289	0.237936	1.10831	0.0116988	0.00492897	0.0105965	0.171211	0.983707	-18023.1	0	-475.024
	HSLC_3rd_codon_position_only_4_runs_combined	69360000	-18519	-492.9	-18026.1	1.23517	2022.6	32.4122	0.921409	2022.91	551.208	6.42529	0.22186	2.46026	0.150139	0.0554432	2.88931	0.22298	0.314818	0.214383	0.22632	0.244479	0.835142	0.0122946	0.00450117	0.0110113	0.188491	0.983707	-18026.1	0	-480.202
	HSLC_3rd_codon_position_only_4_runs_combined	69440000	-18553	-534.881	-18018.1	1.27632	2022.56	35.4845	0.94637	2022.89	284.216	5.3023	0.315692	2.37136	0.185854	0.0146984	2.88449	0.227906	0.31402	0.208769	0.237069	0.240142	0.917848	0.0101628	0.00626028	0.0096234	0.111639	0.983707	-18018.1	0	-523.767
	HSLC_3rd_codon_position_only_4_runs_combined	69520000	-18526.7	-519.835	-18006.9	1.19576	2022.64	35.2069	0.912243	2022.92	489.647	6.16897	0.274265	2.40714	0.177846	0.0372744	2.8768	0.226674	0.312949	0.205166	0.241928	0.239957	0.802715	0.0107587	0.00389972	0.00965087	0.189637	0.983707	-18006.9	0	-507.809
	HSLC_3rd_codon_position_only_4_runs_combined	69600000	-18547.5	-522.943	-18024.6	1.29898	2022.53	34.4715	0.912677	2022.92	789.59	6.599	0.305947	2.44059	0.190336	0.0630255	2.79575	0.204345	0.306182	0.214955	0.235462	0.243401	0.842063	0.010308	0.00481993	0.00954599	0.156862	0.983707	-18024.6	0	-509.771
	HSLC_3rd_codon_position_only_4_runs_combined	69680000	-18529.8	-532.841	-17996.9	1.21109	2022.62	35.3634	0.964839	2022.87	350.757	5.68839	0.350506	2.4189	0.21147	0.0334485	2.76802	0.217652	0.306841	0.217553	0.22	0.255606	1.08553	0.0102672	0.00532906	0.00953486	0.141048	0.983707	-17996.9	0	-520.9
	HSLC_3rd_codon_position_only_4_runs_combined	69760000	-18518.3	-488.018	-18030.3	1.22462	2022.61	31.5147	0.904111	2022.93	979.487	7.10122	0.256424	2.39158	0.131123	0.0560158	2.96091	0.203947	0.319631	0.208389	0.227008	0.244972	0.980685	0.0119962	0.0051326	0.0109532	0.169178	0.983707	-18030.3	0	-473.678
	HSLC_3rd_codon_position_only_4_runs_combined	69840000	-18489.6	-476.131	-18013.4	1.20817	2022.62	30.4987	0.906496	2022.93	264.189	5.78851	0.272973	2.38059	0.179667	0.0578304	2.89187	0.217068	0.318926	0.206455	0.22767	0.24695	1.07714	0.0117028	0.00456987	0.0106933	0.180838	0.983707	-18013.4	0	-464.244
	HSLC_3rd_codon_position_only_4_runs_combined	69920000	-18498.3	-461.513	-18036.7	1.19091	2022.64	30.117	0.927215	2022.91	443.305	6.40233	0.257166	2.56694	0.172618	0.0500746	2.72981	0.223395	0.309501	0.218884	0.228978	0.242637	0.955623	0.0127186	0.00532455	0.0114564	0.172045	0.983707	-18036.7	0	-448.67
	HSLC_3rd_codon_position_only_4_runs_combined	70000000	-18490.9	-491.367	-17999.5	1.17563	2022.66	31.739	0.915544	2022.92	1819.27	7.89623	0.281945	2.31663	0.170261	0.0546064	2.95563	0.220932	0.321029	0.208234	0.226405	0.244331	0.847609	0.0123707	0.00576295	0.0113523	0.157399	0.983707	-17999.5	0	-475.8
	HSLC_3rd_codon_position_only_4_runs_combined	70080000	-18550.8	-527.24	-18023.6	1.19401	2022.64	35.1372	0.94178	2022.89	555.562	6.29706	0.300505	2.4052	0.181614	0.0259109	2.86589	0.220879	0.312073	0.211993	0.233536	0.242399	1.142	0.0109083	0.00454708	0.0099262	0.172606	0.983707	-18023.6	0	-514.166
	HSLC_3rd_codon_position_only_4_runs_combined	70160000	-18550.5	-501.289	-18049.3	1.2365	2022.6	33.495	0.89956	2022.93	435.551	6.14682	0.232361	2.32059	0.170908	0.0448268	2.98443	0.246887	0.315054	0.226177	0.224137	0.234631	1.12739	0.0109697	0.00502798	0.0100557	0.159718	0.983707	-18049.3	0	-488.547
	HSLC_3rd_codon_position_only_4_runs_combined	70240000	-18530.8	-505.666	-18025.1	1.16148	2022.67	32.9876	0.890374	2022.94	435.285	6.11632	0.323618	2.45526	0.213203	0.0515936	2.75556	0.20077	0.311849	0.212394	0.236822	0.238935	0.937211	0.0109974	0.00386393	0.00988391	0.193141	0.983707	-18025.1	0	-493.469
	HSLC_3rd_codon_position_only_4_runs_combined	70320000	-18520.3	-512.831	-18007.4	1.14969	2022.68	32.9406	0.88271	2022.95	790.629	6.90619	0.365705	2.45073	0.200299	0.034314	2.71324	0.235719	0.311041	0.220646	0.223427	0.244885	1.09135	0.0112888	0.00517482	0.0104141	0.159702	0.983707	-18007.4	0	-498.724
	HSLC_3rd_codon_position_only_4_runs_combined	70400000	-18539.4	-521.255	-18018.2	1.26206	2022.57	34.5543	0.917303	2022.92	433.601	5.97077	0.342878	2.37417	0.126089	0.0333602	2.89511	0.228398	0.306632	0.215693	0.236081	0.241594	0.950469	0.010427	0.00534485	0.00967425	0.14302	0.983707	-18018.2	0	-509.062
	HSLC_3rd_codon_position_only_4_runs_combined	70480000	-18567.5	-523.555	-18044	1.19316	2022.64	35.9847	0.952451	2022.88	837.038	6.70414	0.214597	2.43946	0.155565	0.029945	2.92532	0.235112	0.315542	0.214649	0.231289	0.238519	1.14838	0.0111282	0.00365632	0.00982762	0.200343	0.983707	-18044	0	-509.815
	HSLC_3rd_codon_position_only_4_runs_combined	70560000	-18543.8	-523.542	-18020.2	1.267	2022.57	34.0362	0.904098	2022.93	1122.66	7.17652	0.319546	2.52395	0.134705	0.0576559	2.69068	0.273463	0.303807	0.222594	0.221362	0.252237	1.05326	0.0108005	0.00535118	0.0100665	0.148279	0.983707	-18020.2	0	-508.903
	HSLC_3rd_codon_position_only_4_runs_combined	70640000	-18533	-478.035	-18054.9	1.21556	2022.62	31.1097	0.906163	2022.93	444.578	6.31431	0.302188	2.23168	0.139039	0.0472676	3.01536	0.264472	0.31367	0.213546	0.237648	0.235137	1.04635	0.0125024	0.00556283	0.0113926	0.163871	0.983707	-18054.9	0	-465.076
	HSLC_3rd_codon_position_only_4_runs_combined	70720000	-18525.4	-507.011	-18018.4	1.21957	2022.61	33.2613	0.895426	2022.94	553.711	6.34574	0.261525	2.35811	0.151478	0.0317604	2.96932	0.227803	0.311536	0.207309	0.234193	0.246962	0.788378	0.0110133	0.00505189	0.0101298	0.159608	0.983707	-18018.4	0	-494.486
	HSLC_3rd_codon_position_only_4_runs_combined	70800000	-18550.2	-523.551	-18026.7	1.31075	2022.52	34.3658	0.902331	2022.93	716.013	6.61183	0.280914	2.26098	0.216091	0.0308109	2.97942	0.231791	0.322721	0.20576	0.230248	0.241272	1.18024	0.0114971	0.00481589	0.0105643	0.171972	0.983707	-18026.7	0	-509.701
	HSLC_3rd_codon_position_only_4_runs_combined	70880000	-18545.3	-514.61	-18030.7	1.27261	2022.56	33.8557	0.89262	2022.94	823.954	6.89877	0.282503	2.45826	0.161434	0.0257764	2.85533	0.216695	0.30697	0.22274	0.231089	0.239201	1.18296	0.010757	0.00452484	0.00987999	0.171423	0.983707	-18030.7	0	-500.407
	HSLC_3rd_codon_position_only_4_runs_combined	70960000	-18519.1	-507.642	-18011.4	1.18292	2022.65	32.9509	0.938706	2022.89	168.435	4.86493	0.26233	2.47601	0.204224	0.0481703	2.79068	0.218584	0.3121	0.215981	0.232632	0.239287	0.898364	0.0112961	0.00554954	0.010439	0.149562	0.983707	-18011.4	0	-497.487
	HSLC_3rd_codon_position_only_4_runs_combined	71040000	-18517.2	-481.505	-18035.7	1.20298	2022.63	32.2532	0.916645	2022.92	785.222	6.93406	0.315324	2.39223	0.14657	0.0324909	2.90574	0.207652	0.303377	0.220383	0.223059	0.25318	0.874015	0.0128184	0.00424424	0.0112914	0.199538	0.983707	-18035.7	0	-467.893
	HSLC_3rd_codon_position_only_4_runs_combined	71120000	-18487.1	-475.063	-18012.1	1.17815	2022.65	30.5011	0.903397	2022.93	312.17	5.85038	0.279824	2.48185	0.191087	0.0465281	2.79137	0.209348	0.314932	0.214258	0.225709	0.245101	0.995662	0.0130562	0.00433167	0.0117265	0.199327	0.983707	-18012.1	0	-463.084
	HSLC_3rd_codon_position_only_4_runs_combined	71200000	-18543.2	-504.734	-18038.5	1.23807	2022.59	31.966	0.898847	2022.93	346.58	5.85296	0.31504	2.50725	0.147759	0.0691045	2.6556	0.305253	0.314166	0.213655	0.22882	0.243358	1.0263	0.0111606	0.00542504	0.0104538	0.15116	0.983707	-18038.5	0	-492.535
	HSLC_3rd_codon_position_only_4_runs_combined	71280000	-18501.7	-496.513	-18005.2	1.22106	2022.61	32.3619	0.916243	2022.92	261.439	5.6065	0.238197	2.30597	0.172058	0.0287083	3.00383	0.251235	0.317908	0.217013	0.224942	0.240137	1.01546	0.0116756	0.00493054	0.0106113	0.170908	0.983707	-18005.2	0	-484.998
	HSLC_3rd_codon_position_only_4_runs_combined	71360000	-18540	-503.848	-18036.1	1.16743	2022.67	32.4862	0.92677	2022.91	244.665	5.62334	0.320802	2.33811	0.212857	0.0341003	2.84709	0.247037	0.322907	0.205959	0.226134	0.245	1.06757	0.0113994	0.00537416	0.0105331	0.155674	0.983707	-18036.1	0	-492.206
	HSLC_3rd_codon_position_only_4_runs_combined	71440000	-18538.4	-484.734	-18053.6	1.2457	2022.59	32.2546	0.921551	2022.91	331.163	5.94278	0.245815	2.28183	0.151753	0.050399	3.05007	0.220133	0.3296	0.209234	0.221995	0.239171	1.03898	0.0115593	0.00545233	0.0105541	0.155599	0.983707	-18053.6	0	-472.569
	HSLC_3rd_codon_position_only_4_runs_combined	71520000	-18500.7	-488.431	-18012.2	1.10835	2022.72	31.416	0.902454	2022.93	537.362	6.54373	0.274893	2.42598	0.170068	0.0477365	2.84668	0.234644	0.313661	0.215675	0.231923	0.23874	0.854544	0.0118981	0.00449492	0.0106683	0.184822	0.983707	-18012.2	0	-475.616
	HSLC_3rd_codon_position_only_4_runs_combined	71600000	-18511.7	-477.296	-18034.4	1.12505	2022.71	30.4693	0.901278	2022.93	508.937	6.49478	0.358747	2.46748	0.142213	0.0471711	2.77829	0.206099	0.315754	0.208456	0.22959	0.2462	1.39877	0.0120981	0.00458351	0.010931	0.184485	0.983707	-18034.4	0	-463.418
	HSLC_3rd_codon_position_only_4_runs_combined	71680000	-18543	-496.738	-18046.2	1.18916	2022.64	31.9138	0.889994	2022.94	370.904	5.96525	0.302072	2.27845	0.202049	0.0311629	2.96679	0.21948	0.310894	0.223874	0.223928	0.241304	1.17005	0.0113204	0.00443909	0.0103224	0.180326	0.983707	-18046.2	0	-484.237
	HSLC_3rd_codon_position_only_4_runs_combined	71760000	-18522.3	-501.763	-18020.5	1.23922	2022.59	32.5076	0.902259	2022.93	235.608	5.25762	0.304196	2.26731	0.187838	0.0478479	2.95467	0.238132	0.309104	0.215967	0.236288	0.238641	0.905855	0.0112878	0.00484853	0.0103838	0.168654	0.983707	-18020.5	0	-490.901
	HSLC_3rd_codon_position_only_4_runs_combined	71840000	-18521.9	-499.722	-18022.2	1.23941	2022.59	33.2964	0.882176	2022.95	546.323	6.41276	0.337906	2.56539	0.154989	0.0437762	2.68333	0.214614	0.305232	0.212368	0.227254	0.255145	0.926462	0.011097	0.00412246	0.0100004	0.186799	0.983707	-18022.2	0	-486.992
	HSLC_3rd_codon_position_only_4_runs_combined	71920000	-18514.8	-511.924	-18002.9	1.22984	2022.6	33.925	0.92889	2022.9	570.753	6.40793	0.250945	2.44372	0.19103	0.0622949	2.81007	0.241935	0.306439	0.213334	0.224521	0.255705	1.35414	0.0115128	0.00466554	0.0104516	0.176224	0.983707	-18002.9	0	-498.213
	HSLC_3rd_codon_position_only_4_runs_combined	72000000	-18543	-512.188	-18030.8	1.20483	2022.63	33.457	0.92871	2022.9	459.284	6.0047	0.313137	2.40804	0.204553	0.0320184	2.86873	0.173521	0.317054	0.218707	0.227296	0.236943	0.924374	0.0115172	0.00524144	0.0105485	0.160725	0.983707	-18030.8	0	-499.883
	HSLC_3rd_codon_position_only_4_runs_combined	72080000	-18508.5	-504.322	-18004.2	1.22474	2022.61	32.6851	0.916474	2022.92	788.42	6.8644	0.295238	2.3823	0.183958	0.0364606	2.9188	0.183251	0.321643	0.20589	0.229225	0.243242	0.908781	0.0111366	0.00457832	0.0101692	0.174395	0.983707	-18004.2	0	-490.708
	HSLC_3rd_codon_position_only_4_runs_combined	72160000	-18525.2	-484.2	-18041	1.2243	2022.61	30.8326	0.902183	2022.93	260.879	5.69553	0.33077	2.39785	0.180216	0.0442381	2.87334	0.173583	0.312428	0.206102	0.227449	0.254021	1.16974	0.0120924	0.00551501	0.011166	0.160423	0.983707	-18041	0	-472.116
	HSLC_3rd_codon_position_only_4_runs_combined	72240000	-18521.4	-503.726	-18017.7	1.20944	2022.62	33.3309	0.916328	2022.92	834.385	6.86639	0.318167	2.38693	0.211002	0.0244434	2.85173	0.207722	0.309219	0.202808	0.231494	0.256479	0.877856	0.0114826	0.00440369	0.0103642	0.183027	0.983707	-18017.7	0	-490.155
	HSLC_3rd_codon_position_only_4_runs_combined	72320000	-18502.7	-488.541	-18014.2	1.15027	2022.68	31.4231	0.906898	2022.93	298.198	5.80416	0.311233	2.32942	0.158766	0.0648624	2.94758	0.188137	0.302266	0.209368	0.243381	0.244984	0.840853	0.0118685	0.00529024	0.0108831	0.163624	0.983707	-18014.2	0	-476.95
	HSLC_3rd_codon_position_only_4_runs_combined	72400000	-18534.5	-494.229	-18040.3	1.18326	2022.65	31.9173	0.936594	2022.9	452.316	6.38261	0.296211	2.48637	0.172937	0.0423889	2.78096	0.22113	0.3111	0.209726	0.232265	0.246909	1.02686	0.0117128	0.00453966	0.0106364	0.181751	0.983707	-18040.3	0	-481.37
	HSLC_3rd_codon_position_only_4_runs_combined	72480000	-18540.8	-504.511	-18036.3	1.2221	2022.61	33.0645	0.902586	2022.93	458.042	6.17738	0.33224	2.43015	0.147568	0.0397361	2.80991	0.240395	0.298474	0.213628	0.237491	0.250408	0.909764	0.011333	0.00527879	0.0104405	0.157419	0.983707	-18036.3	0	-492.041
	HSLC_3rd_codon_position_only_4_runs_combined	72560000	-18561.6	-531.818	-18029.8	1.29141	2022.54	34.9048	0.912497	2022.92	430.441	5.8767	0.279302	2.29832	0.171132	0.0671231	2.94769	0.236435	0.311339	0.212326	0.234145	0.24219	0.968745	0.0101569	0.00578228	0.00959504	0.12574	0.983707	-18029.8	0	-519.611
	HSLC_3rd_codon_position_only_4_runs_combined	72640000	-18566.1	-525.435	-18040.7	1.23272	2022.6	34.582	0.921287	2022.91	249.666	5.15156	0.270404	2.32552	0.141498	0.0268574	2.95955	0.276174	0.312098	0.217211	0.23407	0.236621	0.920944	0.0108613	0.00426884	0.00987234	0.180043	0.983707	-18040.7	0	-514.765
	HSLC_3rd_codon_position_only_4_runs_combined	72720000	-18538	-484.58	-18053.4	1.23932	2022.59	31.6281	0.941778	2022.89	292.465	5.75872	0.322168	2.23085	0.157265	0.0692679	2.93501	0.285431	0.328925	0.211258	0.227807	0.23201	0.986634	0.0118141	0.00451197	0.0106611	0.183527	0.983707	-18053.4	0	-472.876
	HSLC_3rd_codon_position_only_4_runs_combined	72800000	-18519.6	-496.41	-18023.2	1.24243	2022.59	32.276	0.936425	2022.9	958.84	7.05121	0.338063	2.48564	0.157225	0.0392061	2.82889	0.15098	0.307522	0.212063	0.23289	0.247525	0.957036	0.0118213	0.00439304	0.0106365	0.186759	0.983707	-18023.2	0	-482.316
	HSLC_3rd_codon_position_only_4_runs_combined	72880000	-18552.3	-517.323	-18035	1.19226	2022.64	33.6041	0.946404	2022.89	363.497	5.70123	0.330739	2.4431	0.175789	0.0686618	2.69893	0.282787	0.317014	0.208102	0.226977	0.247907	1.09748	0.0114917	0.0051079	0.0105862	0.164012	0.983707	-18035	0	-505.186
	HSLC_3rd_codon_position_only_4_runs_combined	72960000	-18527.7	-516.264	-18011.4	1.16914	2022.66	34.2994	0.904617	2022.93	1028.39	7.01429	0.231609	2.3525	0.196741	0.0421146	2.94672	0.230316	0.318336	0.217424	0.219686	0.244554	0.990822	0.0106749	0.00451353	0.0097328	0.170745	0.983707	-18011.4	0	-502.16
	HSLC_3rd_codon_position_only_4_runs_combined	73040000	-18532	-509.235	-18022.8	1.24219	2022.59	33.8986	0.903348	2022.93	674.964	6.55947	0.324177	2.38361	0.17551	0.0430956	2.87393	0.199679	0.315907	0.209552	0.228482	0.246059	1.3215	0.0111982	0.00452025	0.0101699	0.17672	0.983707	-18022.8	0	-495.302
	HSLC_3rd_codon_position_only_4_runs_combined	73120000	-18526.2	-500.927	-18025.2	1.25107	2022.58	32.5134	0.923001	2022.91	362.631	5.8824	0.346271	2.33162	0.157248	0.0402255	2.84288	0.281753	0.307187	0.222767	0.229102	0.240944	1.06508	0.011372	0.00544961	0.0105061	0.153277	0.983707	-18025.2	0	-488.645
	HSLC_3rd_codon_position_only_4_runs_combined	73200000	-18506.5	-491.988	-18014.5	1.23186	2022.6	31.8905	0.91641	2022.92	367.65	6.06554	0.298795	2.34905	0.184494	0.0270464	2.93841	0.202203	0.309247	0.216914	0.227891	0.245949	0.89856	0.0114931	0.00449496	0.0104796	0.180648	0.983707	-18014.5	0	-479.915
	HSLC_3rd_codon_position_only_4_runs_combined	73280000	-18531	-478.137	-18052.9	1.2218	2022.61	31.4097	0.907173	2022.93	1362.06	7.56515	0.326367	2.50049	0.215139	0.0405066	2.70354	0.213954	0.312257	0.212111	0.233929	0.241703	0.879263	0.0123001	0.00422669	0.0109087	0.195577	0.983707	-18052.9	0	-463.342
	HSLC_3rd_codon_position_only_4_runs_combined	73360000	-18502.4	-466.773	-18035.6	1.22025	2022.61	30.5338	0.885989	2022.95	237.643	5.75396	0.260763	2.44907	0.156025	0.0418758	2.9149	0.177361	0.314502	0.222062	0.221199	0.242237	1.04455	0.0126294	0.00517675	0.0114201	0.174772	0.983707	-18035.6	0	-455.027
	HSLC_3rd_codon_position_only_4_runs_combined	73440000	-18512.6	-469.584	-18043	1.20363	2022.63	30.2013	0.895304	2022.94	246.62	5.57598	0.32434	2.30893	0.1587	0.0447916	2.90936	0.25388	0.313967	0.210278	0.231222	0.244533	0.875815	0.0122555	0.00524999	0.0111861	0.169015	0.983707	-18043	0	-458.298
	HSLC_3rd_codon_position_only_4_runs_combined	73520000	-18525.3	-464.104	-18061.2	1.21052	2022.62	30.1828	0.922225	2022.91	593.352	6.80958	0.276589	2.34723	0.191569	0.0233337	2.92867	0.23261	0.315357	0.220429	0.229287	0.234927	0.963063	0.0126236	0.00448908	0.011217	0.191797	0.983707	-18061.2	0	-450.647
	HSLC_3rd_codon_position_only_4_runs_combined	73600000	-18496.4	-490.33	-18006.1	1.22632	2022.61	33.0923	0.943816	2022.89	774.048	6.72993	0.306478	2.49194	0.17257	0.0178916	2.78871	0.222403	0.312004	0.213308	0.232229	0.242459	1.27844	0.0112297	0.00369185	0.00985137	0.200281	0.983707	-18006.1	0	-476.342
	HSLC_3rd_codon_position_only_4_runs_combined	73680000	-18495.1	-474.608	-18020.5	1.19401	2022.64	31.275	0.915167	2022.92	562.124	6.54419	0.309861	2.32355	0.206412	0.0530542	2.92506	0.182068	0.314337	0.20908	0.235329	0.241254	0.819103	0.0129439	0.00472812	0.011578	0.188753	0.983707	-18020.5	0	-461.716
	HSLC_3rd_codon_position_only_4_runs_combined	73760000	-18490.7	-486.904	-18003.8	1.16082	2022.67	31.8305	0.917237	2022.92	855.774	7.13779	0.33377	2.4116	0.192416	0.0532187	2.78769	0.221302	0.318424	0.214169	0.23331	0.234097	1.08738	0.0119739	0.00449241	0.0107611	0.18564	0.983707	-18003.8	0	-472.554
	HSLC_3rd_codon_position_only_4_runs_combined	73840000	-18505.2	-485.49	-18019.7	1.24772	2022.59	31.7649	0.909584	2022.92	397.093	6.11702	0.259682	2.45063	0.151779	0.0578979	2.87744	0.202568	0.320608	0.209644	0.230875	0.238873	0.924108	0.0111905	0.00466637	0.0102226	0.17256	0.983707	-18019.7	0	-473.244
	HSLC_3rd_codon_position_only_4_runs_combined	73920000	-18501.5	-487.465	-18014.1	1.15543	2022.68	31.5388	0.89395	2022.94	1081.99	7.32298	0.274792	2.51179	0.141284	0.0542002	2.79953	0.218396	0.312268	0.214325	0.2284	0.245007	0.973843	0.0112829	0.00478211	0.0102873	0.170428	0.983707	-18014.1	0	-472.906
	HSLC_3rd_codon_position_only_4_runs_combined	74000000	-18518.2	-505.088	-18013.1	1.28988	2022.54	33.4536	0.924705	2022.91	374.571	5.87533	0.300537	2.43815	0.200569	0.0483585	2.73317	0.279222	0.317459	0.217805	0.222639	0.242097	1.14441	0.0114974	0.00450129	0.0104116	0.180521	0.983707	-18013.1	0	-492.762
	HSLC_3rd_codon_position_only_4_runs_combined	74080000	-18494	-498.255	-17995.7	1.24323	2022.59	32.1192	0.89974	2022.93	260.3	5.60819	0.376267	2.28967	0.195269	0.0381148	2.87665	0.224032	0.314643	0.211855	0.234021	0.239481	0.838159	0.0112815	0.00488191	0.0103772	0.16766	0.983707	-17995.7	0	-487.074
	HSLC_3rd_codon_position_only_4_runs_combined	74160000	-18551.9	-509.051	-18042.9	1.22913	2022.6	33.7033	0.906979	2022.93	206.65	5.18757	0.258793	2.44466	0.164786	0.0267058	2.8272	0.277861	0.323021	0.211239	0.224225	0.241514	1.07284	0.0107956	0.00481026	0.00988639	0.163674	0.983707	-18042.9	0	-498.161
	HSLC_3rd_codon_position_only_4_runs_combined	74240000	-18534	-512.699	-18021.3	1.23066	2022.6	33.8515	0.920601	2022.91	306.843	5.48102	0.311738	2.49466	0.177951	0.0378537	2.69904	0.278751	0.324001	0.211314	0.220182	0.244503	1.01563	0.0104461	0.00439352	0.00952872	0.17144	0.983707	-18021.3	0	-501.307
	HSLC_3rd_codon_position_only_4_runs_combined	74320000	-18513.7	-493.65	-18020	1.20998	2022.62	31.9451	0.942145	2022.89	811.475	6.90502	0.249655	2.31905	0.221101	0.0513803	2.90096	0.257858	0.31484	0.216264	0.230371	0.238525	0.916541	0.011355	0.00467043	0.0102671	0.174331	0.983707	-18020	0	-479.956
	HSLC_3rd_codon_position_only_4_runs_combined	74400000	-18520	-496.409	-18023.6	1.21762	2022.62	32.9809	0.926343	2022.91	1634.72	7.7792	0.274179	2.50727	0.151559	0.0336952	2.79356	0.239742	0.301107	0.228619	0.226002	0.244272	1.08536	0.0114741	0.00382847	0.0101663	0.198728	0.983707	-18023.6	0	-480.94
	HSLC_3rd_codon_position_only_4_runs_combined	74480000	-18532.1	-490.894	-18041.2	1.25447	2022.58	32.9415	0.938685	2022.89	758.935	6.94718	0.303982	2.47507	0.148143	0.0379468	2.76411	0.270741	0.311642	0.213879	0.222161	0.252319	0.974634	0.0110833	0.00382608	0.00984986	0.195078	0.983707	-18041.2	0	-477.272
	HSLC_3rd_codon_position_only_4_runs_combined	74560000	-18551.6	-509.76	-18041.8	1.14625	2022.69	33.8682	0.911944	2022.92	1279.68	7.37391	0.360276	2.45629	0.162422	0.0372814	2.78689	0.196839	0.31667	0.214749	0.227012	0.241569	0.77161	0.0111468	0.00428547	0.0100366	0.182729	0.983707	-18041.8	0	-495.53
	HSLC_3rd_codon_position_only_4_runs_combined	74640000	-18514.5	-484.943	-18029.5	1.21024	2022.62	31.2118	0.900983	2022.93	248.575	5.40673	0.306003	2.40414	0.146336	0.0517156	2.82354	0.268261	0.314909	0.215563	0.217408	0.252119	1.25559	0.0123205	0.0053744	0.0112204	0.166579	0.983707	-18029.5	0	-473.083
	HSLC_3rd_codon_position_only_4_runs_combined	74720000	-18537.8	-516.665	-18021.1	1.2067	2022.63	33.7938	0.916261	2022.92	380.523	5.73171	0.313058	2.4011	0.156393	0.0423435	2.85896	0.228143	0.304401	0.221952	0.227757	0.24589	0.90589	0.0113498	0.00497767	0.0103934	0.165848	0.983707	-18021.1	0	-504.892
	HSLC_3rd_codon_position_only_4_runs_combined	74800000	-18533	-502.666	-18030.3	1.18272	2022.65	33.2134	0.976479	2022.86	548.24	6.40088	0.344785	2.45338	0.144732	0.036946	2.74542	0.274739	0.307121	0.211262	0.227082	0.254534	0.809992	0.0118054	0.00475864	0.0106145	0.176898	0.983707	-18030.3	0	-490.078
	HSLC_3rd_codon_position_only_4_runs_combined	74880000	-18568.6	-538.07	-18030.5	1.24101	2022.59	36.0014	0.901216	2022.93	1084.46	6.97443	0.298881	2.46846	0.16876	0.0252928	2.82298	0.215626	0.309545	0.214835	0.220129	0.255491	1.16281	0.0105138	0.00484256	0.00966177	0.159025	0.983707	-18030.5	0	-523.613
	HSLC_3rd_codon_position_only_4_runs_combined	74960000	-18536.3	-515.2	-18021.1	1.18029	2022.65	34.2073	0.96726	2022.87	1771.24	7.63688	0.276762	2.5132	0.165096	0.0239019	2.82156	0.199471	0.306773	0.226254	0.22797	0.239003	0.963256	0.0110402	0.00399944	0.009846	0.189702	0.983707	-18021.1	0	-500.07
	HSLC_3rd_codon_position_only_4_runs_combined	75040000	-18538	-505.675	-18032.3	1.19363	2022.64	33.9186	0.905305	2022.93	797.238	6.80863	0.273009	2.41249	0.153742	0.0425762	2.81054	0.307649	0.319994	0.213916	0.228447	0.237643	0.985762	0.0110986	0.00394092	0.0099573	0.191964	0.983707	-18032.3	0	-492.092
	HSLC_3rd_codon_position_only_4_runs_combined	75120000	-18545.5	-524.484	-18021	1.21232	2022.62	34.1813	0.911054	2022.92	1376.2	7.23742	0.28925	2.30756	0.16826	0.0336305	2.989	0.2123	0.3026	0.221126	0.242237	0.234037	1.12341	0.0113203	0.00551296	0.0105261	0.15088	0.983707	-18021	0	-509.392
	HSLC_3rd_codon_position_only_4_runs_combined	75200000	-18570.3	-525.615	-18044.7	1.20048	2022.63	34.3846	0.978078	2022.85	261.302	5.36365	0.319125	2.38197	0.171061	0.0395821	2.8858	0.202458	0.321497	0.2059	0.220908	0.251694	0.935974	0.0109899	0.00422563	0.00997865	0.182716	0.983707	-18044.7	0	-514.643
	HSLC_3rd_codon_position_only_4_runs_combined	75280000	-18538.6	-510.301	-18028.3	1.18712	2022.65	33.102	0.951433	2022.88	544.034	6.37046	0.27182	2.41359	0.172688	0.0419056	2.83131	0.268685	0.310772	0.211123	0.234841	0.243263	0.998413	0.0112839	0.00487142	0.01035	0.167977	0.983707	-18028.3	0	-497.333
	HSLC_3rd_codon_position_only_4_runs_combined	75360000	-18552.2	-497.318	-18054.9	1.22381	2022.61	33.1173	0.91138	2022.92	838.414	7.01599	0.3143	2.5389	0.154884	0.0327067	2.75867	0.200539	0.299426	0.209982	0.231829	0.258763	0.831901	0.0113939	0.0034128	0.0100131	0.209564	0.983707	-18054.9	0	-483.863
	HSLC_3rd_codon_position_only_4_runs_combined	75440000	-18510.6	-491.3	-18019.3	1.15003	2022.68	32.4517	0.898027	2022.93	1241.22	7.4755	0.314241	2.36734	0.131574	0.0425583	2.88006	0.264226	0.317323	0.207289	0.240822	0.234566	0.971401	0.0117752	0.00401129	0.0104319	0.196517	0.983707	-18019.3	0	-476.588
	HSLC_3rd_codon_position_only_4_runs_combined	75520000	-18529.7	-519.061	-18010.7	1.20769	2022.63	33.9981	0.940122	2022.89	1459.68	7.51114	0.33053	2.37277	0.178591	0.042652	2.78388	0.291572	0.325559	0.219425	0.217661	0.237355	0.892997	0.0104852	0.00439197	0.00956929	0.171974	0.983707	-18010.7	0	-504.323
	HSLC_3rd_codon_position_only_4_runs_combined	75600000	-18529.2	-512.674	-18016.5	1.1597	2022.67	33.7732	0.892613	2022.94	573.461	6.46009	0.290494	2.30227	0.183211	0.0347843	2.93803	0.251219	0.329407	0.206581	0.223412	0.240601	1.13156	0.0111215	0.00442689	0.0100838	0.178474	0.983707	-18016.5	0	-499.402
	HSLC_3rd_codon_position_only_4_runs_combined	75680000	-18522.7	-515.381	-18007.4	1.25735	2022.58	34.0677	0.906406	2022.93	1195.31	7.11871	0.308172	2.34279	0.193679	0.0512035	2.8632	0.240956	0.318452	0.206222	0.225347	0.24998	1.07603	0.0110287	0.00428228	0.0100219	0.18153	0.983707	-18007.4	0	-500.839
	HSLC_3rd_codon_position_only_4_runs_combined	75760000	-18565.4	-513.961	-18051.5	1.24483	2022.59	35.2245	0.948745	2022.88	395.176	5.93744	0.28742	2.49934	0.145087	0.0386882	2.74456	0.284908	0.3214	0.204381	0.223809	0.25041	1.00101	0.0108523	0.00405947	0.00962023	0.18599	0.983707	-18051.5	0	-502.01
	HSLC_3rd_codon_position_only_4_runs_combined	75840000	-18533.5	-516.268	-18017.2	1.21775	2022.62	34.1209	0.929482	2022.9	171.978	4.75021	0.278083	2.36047	0.245393	0.044789	2.85253	0.218739	0.317255	0.20305	0.237816	0.241879	0.971378	0.0104852	0.00521155	0.00975416	0.147792	0.983707	-18017.2	0	-506.147
	HSLC_3rd_codon_position_only_4_runs_combined	75920000	-18527	-503.709	-18023.3	1.1986	2022.63	33.5377	0.921662	2022.91	507.778	6.36456	0.313849	2.28613	0.176297	0.0399863	2.93845	0.245284	0.319745	0.210689	0.23186	0.237706	0.950149	0.0115593	0.00423118	0.0103373	0.188513	0.983707	-18023.3	0	-491.037
	HSLC_3rd_codon_position_only_4_runs_combined	76000000	-18526.6	-495.88	-18030.7	1.17636	2022.66	32.5601	0.935379	2022.9	514.15	6.39172	0.328224	2.28233	0.198305	0.0441579	2.93969	0.207293	0.307679	0.20196	0.231419	0.258942	1.01259	0.0110361	0.00418818	0.00990644	0.184286	0.983707	-18030.7	0	-483.058
	HSLC_3rd_codon_position_only_4_runs_combined	76080000	-18550.1	-517.596	-18032.5	1.20168	2022.63	33.738	0.917948	2022.91	398.922	5.97375	0.348918	2.38165	0.155317	0.0568664	2.8445	0.212741	0.311199	0.220417	0.229696	0.238688	1.2484	0.0105441	0.00506211	0.00978158	0.153007	0.983707	-18032.5	0	-504.861
	HSLC_3rd_codon_position_only_4_runs_combined	76160000	-18536.7	-505.57	-18031.1	1.20135	2022.63	33.9316	0.932023	2022.9	1871.08	7.83287	0.309645	2.33879	0.207031	0.0311813	2.90198	0.211375	0.31113	0.224665	0.232448	0.231757	0.938644	0.0112626	0.0043578	0.0100686	0.181956	0.983707	-18031.1	0	-490.177
	HSLC_3rd_codon_position_only_4_runs_combined	76240000	-18541.4	-506.501	-18034.9	1.19677	2022.64	34.1274	0.927696	2022.91	499.691	6.19485	0.364005	2.4915	0.166829	0.0274267	2.73718	0.213063	0.316788	0.214624	0.225963	0.242625	0.869119	0.0113171	0.00512649	0.0103154	0.161378	0.983707	-18034.9	0	-494.093
	HSLC_3rd_codon_position_only_4_runs_combined	76320000	-18552.6	-528.875	-18023.8	1.22193	2022.61	35.7684	0.926583	2022.91	939.487	6.75988	0.277276	2.45522	0.193401	0.0326088	2.79158	0.249912	0.311882	0.223847	0.230702	0.233569	0.880157	0.0103951	0.00400013	0.00936694	0.182619	0.983707	-18023.8	0	-515.474
	HSLC_3rd_codon_position_only_4_runs_combined	76400000	-18552	-523.196	-18028.8	1.21501	2022.62	35.2443	0.905868	2022.93	465.764	6.05729	0.287353	2.37447	0.176181	0.0322391	2.92558	0.204179	0.304889	0.208944	0.239255	0.246912	1.17	0.011086	0.00590453	0.0102788	0.136901	0.983707	-18028.8	0	-510.34
	HSLC_3rd_codon_position_only_4_runs_combined	76480000	-18529.6	-513.069	-18016.5	1.20725	2022.63	33.7554	0.909561	2022.92	335.813	5.66945	0.263878	2.31867	0.168711	0.0368992	2.97045	0.241383	0.331006	0.20977	0.224303	0.234921	1.03266	0.0105476	0.00498979	0.00971315	0.15517	0.983707	-18016.5	0	-501.286
	HSLC_3rd_codon_position_only_4_runs_combined	76560000	-18528.9	-523.152	-18005.8	1.23041	2022.6	34.5264	0.928341	2022.9	470.087	6.19731	0.289209	2.44046	0.157117	0.0336931	2.84038	0.239145	0.324757	0.217678	0.213179	0.244386	1.12839	0.0108336	0.00548012	0.0100781	0.145089	0.983707	-18005.8	0	-510.225
	HSLC_3rd_codon_position_only_4_runs_combined	76640000	-18545	-498.626	-18046.4	1.21006	2022.62	32.3991	0.901656	2022.93	753.938	6.91502	0.288599	2.35096	0.124412	0.0737119	2.92415	0.23817	0.317216	0.206856	0.226957	0.248971	1.14139	0.010758	0.00528942	0.00995599	0.149442	0.983707	-18046.4	0	-484.487
	HSLC_3rd_codon_position_only_4_runs_combined	76720000	-18523.2	-505.461	-18017.7	1.2907	2022.54	32.8581	0.917627	2022.92	1109.14	7.29165	0.252091	2.44678	0.143889	0.0410905	2.83917	0.276978	0.31816	0.208947	0.226723	0.246169	0.721381	0.0112996	0.00433982	0.0102496	0.182852	0.983707	-18017.7	0	-491.483
	HSLC_3rd_codon_position_only_4_runs_combined	76800000	-18541.6	-502.281	-18039.3	1.3375	2022.5	32.6414	0.955926	2022.88	321.15	5.66595	0.281987	2.49026	0.195056	0.0407104	2.76303	0.228959	0.311704	0.212726	0.232144	0.243426	1.00807	0.0108335	0.00582003	0.0101732	0.135493	0.983707	-18039.3	0	-490.4
	HSLC_3rd_codon_position_only_4_runs_combined	76880000	-18525.1	-527.4	-17997.7	1.18001	2022.65	34.806	0.909793	2022.92	906.762	6.84349	0.270315	2.41408	0.18777	0.0840002	2.81407	0.229767	0.303358	0.225778	0.231488	0.239376	1.09769	0.010476	0.00538056	0.00972893	0.142711	0.983707	-17997.7	0	-513.296
	HSLC_3rd_codon_position_only_4_runs_combined	76960000	-18507.9	-502.133	-18005.8	1.21677	2022.62	33.1091	0.914105	2022.92	688.324	6.68516	0.283423	2.26302	0.145643	0.0302822	3.027	0.250625	0.31887	0.215763	0.22101	0.244358	0.927654	0.0119952	0.00486717	0.0108997	0.176064	0.983707	-18005.8	0	-488.733
	HSLC_3rd_codon_position_only_4_runs_combined	77040000	-18533.5	-496.379	-18037.1	1.18711	2022.65	32.3722	0.922169	2022.91	433.279	6.15385	0.263327	2.25008	0.16548	0.0409072	2.99859	0.281606	0.317112	0.210733	0.226046	0.246109	1.01222	0.0116741	0.00379392	0.0104362	0.201476	0.983707	-18037.1	0	-483.95
	HSLC_3rd_codon_position_only_4_runs_combined	77120000	-18519	-501.324	-18017.7	1.19994	2022.63	33.5239	0.891008	2022.94	932.411	7.07514	0.28464	2.28245	0.207912	0.0589271	2.884	0.28207	0.317948	0.209307	0.230121	0.242625	1.01138	0.0113149	0.00427695	0.0101847	0.184758	0.983707	-18017.7	0	-487.207
	HSLC_3rd_codon_position_only_4_runs_combined	77200000	-18526.2	-523.491	-18002.7	1.197	2022.64	34.7002	0.98626	2022.85	558.427	6.36347	0.257397	2.41983	0.17162	0.0383017	2.90024	0.21261	0.31559	0.211763	0.227388	0.24526	1.10144	0.0112292	0.00400602	0.0100835	0.191438	0.983707	-18002.7	0	-510.472
	HSLC_3rd_codon_position_only_4_runs_combined	77280000	-18547.2	-514.597	-18032.6	1.22076	2022.61	33.2274	0.949003	2022.88	382.579	5.82004	0.327375	2.37086	0.171184	0.0346315	2.8804	0.215542	0.309611	0.21505	0.234568	0.240772	0.825302	0.0107715	0.00459921	0.00988613	0.16945	0.983707	-18032.6	0	-502.945
	HSLC_3rd_codon_position_only_4_runs_combined	77360000	-18528.2	-518.087	-18010.1	1.16709	2022.67	33.5433	0.926442	2022.91	273.81	5.41625	0.29072	2.49955	0.193269	0.0432823	2.75949	0.213687	0.308648	0.208886	0.230936	0.251529	1.07778	0.0115944	0.00487642	0.0106306	0.171441	0.983707	-18010.1	0	-506.58
	HSLC_3rd_codon_position_only_4_runs_combined	77440000	-18518.8	-502.983	-18015.8	1.21721	2022.62	33.1845	0.890331	2022.94	280.934	5.58637	0.310184	2.29678	0.175558	0.0455004	2.96639	0.205585	0.318877	0.214151	0.22952	0.237452	0.877264	0.0112771	0.00459484	0.0102136	0.175536	0.983707	-18015.8	0	-491.776
	HSLC_3rd_codon_position_only_4_runs_combined	77520000	-18574.2	-514.085	-18060.1	1.26672	2022.57	32.9598	0.900171	2022.93	235.507	5.2689	0.261267	2.49832	0.151132	0.0278005	2.81398	0.2475	0.310813	0.212163	0.227664	0.249359	0.83439	0.0106896	0.00599736	0.0101354	0.128244	0.983707	-18060.1	0	-503.218
	HSLC_3rd_codon_position_only_4_runs_combined	77600000	-18526	-488.762	-18037.2	1.18113	2022.65	31.3179	0.915955	2022.92	551.031	6.43942	0.322693	2.34496	0.157709	0.0186701	2.92596	0.230007	0.314162	0.207011	0.233409	0.245417	1.11374	0.0127782	0.00519481	0.0116145	0.175821	0.983707	-18037.2	0	-475.333
	HSLC_3rd_codon_position_only_4_runs_combined	77680000	-18494.8	-479.774	-18015.1	1.15166	2022.68	31.3693	0.921866	2022.91	608.764	6.66635	0.315253	2.57018	0.21166	0.0685031	2.5808	0.253605	0.318739	0.220879	0.223543	0.236839	1.08526	0.0120391	0.00420896	0.0107256	0.193691	0.983707	-18015.1	0	-466.273
	HSLC_3rd_codon_position_only_4_runs_combined	77760000	-18526.3	-477.534	-18048.8	1.17842	2022.65	31.713	0.891341	2022.94	470.003	6.37165	0.267534	2.50857	0.22448	0.0435452	2.77705	0.178825	0.30762	0.209444	0.23255	0.250386	0.968808	0.011903	0.0042934	0.0106495	0.190194	0.983707	-18048.8	0	-464.818
	HSLC_3rd_codon_position_only_4_runs_combined	77840000	-18520.3	-507.318	-18013	1.17401	2022.66	32.4686	0.916997	2022.92	287.172	5.77482	0.359558	2.35276	0.148286	0.0414805	2.86292	0.234994	0.32282	0.209761	0.226344	0.241075	1.03262	0.0111935	0.00486278	0.0102954	0.167134	0.983707	-18013	0	-495.499
	HSLC_3rd_codon_position_only_4_runs_combined	77920000	-18499.5	-495.51	-18004	1.25567	2022.58	33.0171	0.903202	2022.93	402.585	6.0199	0.308772	2.37843	0.178662	0.0334456	2.86157	0.239116	0.312885	0.205941	0.232838	0.248336	0.926101	0.0119804	0.00466105	0.0108458	0.181289	0.983707	-18004	0	-483.34
	HSLC_3rd_codon_position_only_4_runs_combined	78000000	-18528.5	-500.605	-18027.9	1.19613	2022.64	34.326	0.927449	2022.91	682.911	6.62049	0.293766	2.34454	0.188487	0.0447392	2.88418	0.24429	0.323448	0.20089	0.22435	0.251312	1.01724	0.0102562	0.00376961	0.00910434	0.18804	0.983707	-18027.9	0	-487.447
	HSLC_3rd_codon_position_only_4_runs_combined	78080000	-18544.4	-522.145	-18022.3	1.28881	2022.54	34.6498	0.941967	2022.89	623.196	6.31009	0.317923	2.26314	0.164048	0.0498374	2.97544	0.229612	0.316947	0.204482	0.232479	0.246091	0.811297	0.0106279	0.00455116	0.00975384	0.169062	0.983707	-18022.3	0	-509.584
	HSLC_3rd_codon_position_only_4_runs_combined	78160000	-18524.5	-523.232	-18001.3	1.20618	2022.63	34.365	0.942712	2022.89	333.621	5.49191	0.304704	2.38785	0.173092	0.0555365	2.87993	0.198887	0.30894	0.206683	0.232873	0.251504	1.139	0.0111357	0.00416966	0.0100519	0.185873	0.983707	-18001.3	0	-511.498
	HSLC_3rd_codon_position_only_4_runs_combined	78240000	-18526.1	-488.133	-18037.9	1.17624	2022.66	32.3163	0.91796	2022.91	246.757	5.44585	0.282189	2.32181	0.213261	0.0418045	2.90275	0.238188	0.308634	0.208664	0.227938	0.254764	1.11395	0.0112576	0.00399643	0.00998143	0.19199	0.983707	-18037.9	0	-476.821
	HSLC_3rd_codon_position_only_4_runs_combined	78320000	-18515.8	-474.873	-18040.9	1.18037	2022.65	30.9657	0.890773	2022.94	535.698	6.64225	0.318981	2.30436	0.148514	0.0306726	2.96168	0.235792	0.321798	0.217724	0.229452	0.231026	1.06648	0.0120045	0.00426055	0.0107861	0.192017	0.983707	-18040.9	0	-461.519
	HSLC_3rd_codon_position_only_4_runs_combined	78400000	-18513.2	-491.807	-18021.4	1.21628	2022.62	32.1905	0.963416	2022.87	640.577	6.71255	0.269151	2.37847	0.225006	0.0589451	2.76899	0.299442	0.312666	0.211629	0.227003	0.248703	0.858312	0.0112626	0.00426558	0.0101165	0.184524	0.983707	-18021.4	0	-478.715
	HSLC_3rd_codon_position_only_4_runs_combined	78480000	-18507.8	-512.735	-17995.1	1.22851	2022.6	33.7955	0.942258	2022.89	348.801	5.81847	0.287578	2.40911	0.161962	0.0311074	2.90747	0.202773	0.303838	0.213211	0.235039	0.247911	1.03742	0.0110113	0.00419982	0.0100047	0.183685	0.983707	-17995.1	0	-500.804
	HSLC_3rd_codon_position_only_4_runs_combined	78560000	-18528.5	-512.178	-18016.3	1.18898	2022.64	33.5535	0.894527	2022.94	494.252	5.98703	0.288565	2.50023	0.208004	0.0674665	2.74601	0.189723	0.305623	0.215565	0.231233	0.247579	0.9505	0.0111376	0.00455153	0.0100781	0.175157	0.983707	-18016.3	0	-499.886
	HSLC_3rd_codon_position_only_4_runs_combined	78640000	-18545.6	-509.938	-18035.6	1.22773	2022.61	33.409	0.883674	2022.95	864.164	6.83935	0.332224	2.34458	0.169492	0.0289266	2.84831	0.276462	0.307856	0.212235	0.234613	0.245296	0.870151	0.0111093	0.00523521	0.0102697	0.155733	0.983707	-18035.6	0	-496.266
	HSLC_3rd_codon_position_only_4_runs_combined	78720000	-18547.8	-520.199	-18027.6	1.20274	2022.63	34.2629	0.936464	2022.9	227.592	5.07073	0.234054	2.31339	0.199782	0.0801488	2.90279	0.269828	0.316745	0.220015	0.230796	0.232444	0.992426	0.0110225	0.00492817	0.0100941	0.163202	0.983707	-18027.6	0	-509.472
	HSLC_3rd_codon_position_only_4_runs_combined	78800000	-18573	-551.916	-18021.1	1.25417	2022.58	37.0032	0.983856	2022.85	696.808	5.97889	0.332171	2.4053	0.223868	0.0230257	2.79259	0.223048	0.314506	0.200273	0.232455	0.252767	1.17498	0.0102123	0.00348035	0.00916407	0.196471	0.983707	-18021.1	0	-539.095
	HSLC_3rd_codon_position_only_4_runs_combined	78880000	-18535.9	-513.18	-18022.8	1.24077	2022.59	34.0481	0.911208	2022.92	512.495	6.28765	0.266456	2.39248	0.150326	0.0471099	2.96395	0.179674	0.322292	0.20963	0.220873	0.247205	1.09233	0.0107357	0.00462897	0.00979808	0.168145	0.983707	-18022.8	0	-500.278
	HSLC_3rd_codon_position_only_4_runs_combined	78960000	-18504.2	-494.72	-18009.5	1.17432	2022.66	32.4356	0.920916	2022.91	836.793	7.02865	0.348135	2.50337	0.154256	0.0445836	2.74082	0.208841	0.312701	0.224432	0.216044	0.246823	1.02533	0.0116038	0.00400132	0.0103686	0.195199	0.983707	-18009.5	0	-480.727
	HSLC_3rd_codon_position_only_4_runs_combined	79040000	-18526.1	-500.336	-18025.8	1.2063	2022.63	33.8564	0.913959	2022.92	806.506	6.66873	0.269787	2.33449	0.178229	0.0258698	2.98419	0.207428	0.317231	0.210579	0.234882	0.237308	0.814022	0.011313	0.0040845	0.0100615	0.190085	0.983707	-18025.8	0	-487.229
	HSLC_3rd_codon_position_only_4_runs_combined	79120000	-18531.3	-504.132	-18027.1	1.1597	2022.67	32.5748	0.91764	2022.92	694.215	6.57294	0.288633	2.35513	0.154432	0.0423127	2.87973	0.279763	0.322977	0.206655	0.228764	0.241604	0.836356	0.011532	0.0050948	0.0105897	0.164846	0.983707	-18027.1	0	-490.991
	HSLC_3rd_codon_position_only_4_runs_combined	79200000	-18526.3	-502.13	-18024.1	1.26925	2022.56	33.1347	0.933037	2022.9	280.362	5.51825	0.287253	2.54266	0.160317	0.0391179	2.72205	0.248606	0.317401	0.215958	0.232154	0.234487	1.20917	0.0110126	0.00396522	0.00992571	0.190395	0.983707	-18024.1	0	-490.409
	HSLC_3rd_codon_position_only_4_runs_combined	79280000	-18524.8	-513.005	-18011.8	1.23758	2022.6	33.4642	0.916541	2022.92	805.31	6.80722	0.270338	2.32334	0.177181	0.033766	2.92023	0.275146	0.31269	0.220421	0.229406	0.237483	0.793349	0.0109886	0.00482855	0.0100818	0.165586	0.983707	-18011.8	0	-499.66
	HSLC_3rd_codon_position_only_4_runs_combined	79360000	-18547.6	-527.394	-18020.2	1.16526	2022.67	34.5473	0.911123	2022.92	534.395	6.02644	0.32979	2.47556	0.155829	0.0382321	2.76896	0.231626	0.303688	0.215111	0.23112	0.250081	0.859454	0.0109847	0.00468698	0.0100463	0.169542	0.983707	-18020.2	0	-515.147
	HSLC_3rd_codon_position_only_4_runs_combined	79440000	-18522.6	-480.167	-18042.4	1.20459	2022.63	31.3687	0.906044	2022.93	334.341	5.8356	0.327752	2.2898	0.190161	0.0373913	2.95851	0.196386	0.318292	0.21713	0.221316	0.243261	1.19972	0.0114904	0.00536233	0.0105181	0.157143	0.983707	-18042.4	0	-467.756
	HSLC_3rd_codon_position_only_4_runs_combined	79520000	-18500.8	-494.491	-18006.4	1.20038	2022.63	32.4443	0.909263	2022.92	752.582	6.76435	0.277568	2.19942	0.183549	0.0330946	3.06847	0.237892	0.314707	0.207641	0.23743	0.240222	1.2181	0.0121694	0.00439163	0.0109133	0.190139	0.983707	-18006.4	0	-480.39
	HSLC_3rd_codon_position_only_4_runs_combined	79600000	-18528.9	-500.292	-18028.6	1.2638	2022.57	32.7009	0.961533	2022.87	421.247	6.04947	0.259195	2.30634	0.150605	0.0385728	2.96098	0.284314	0.320135	0.210283	0.220296	0.249287	1.07089	0.0113026	0.0047495	0.0103706	0.171556	0.983707	-18028.6	0	-487.742
	HSLC_3rd_codon_position_only_4_runs_combined	79680000	-18538.6	-513.592	-18025	1.17676	2022.66	34.2071	0.914486	2022.92	300.632	5.73366	0.287141	2.34338	0.171833	0.0632424	2.8206	0.31381	0.309844	0.216513	0.223176	0.250467	0.98351	0.0112916	0.00381468	0.0100654	0.197409	0.983707	-18025	0	-502.089
	HSLC_3rd_codon_position_only_4_runs_combined	79760000	-18532.8	-512.949	-18019.9	1.2559	2022.58	33.6934	0.941531	2022.89	449.392	6.1405	0.306716	2.42874	0.161098	0.0450969	2.81419	0.244162	0.304721	0.210293	0.235097	0.249889	0.987308	0.0105692	0.0047053	0.00971018	0.163794	0.983707	-18019.9	0	-500.511
	HSLC_3rd_codon_position_only_4_runs_combined	79840000	-18556.8	-539.151	-18017.7	1.17528	2022.66	36.6537	0.977641	2022.86	2348.44	7.90863	0.33378	2.39707	0.18474	0.0487878	2.85196	0.18366	0.317167	0.206528	0.231571	0.244733	0.799738	0.0106462	0.00421958	0.00952619	0.179006	0.983707	-18017.7	0	-523.852
	HSLC_3rd_codon_position_only_4_runs_combined	79920000	-18566.3	-519.771	-18046.6	1.2314	2022.6	34.9438	0.900736	2022.93	1467.82	7.34854	0.29311	2.40314	0.203419	0.0219007	2.83872	0.239713	0.311491	0.213246	0.231093	0.244171	0.914549	0.0110997	0.00508962	0.0101815	0.15966	0.983707	-18046.6	0	-505.047
	HSLC_3rd_codon_position_only_4_runs_combined	80000000	-18521.4	-502.335	-18019.1	1.15782	2022.68	33.4139	0.941059	2022.89	934.073	7.16123	0.293841	2.46191	0.167743	0.0280621	2.79529	0.253154	0.309673	0.210381	0.225021	0.254925	1.03794	0.0118352	0.00472668	0.0106266	0.178059	0.983707	-18019.1	0	-488.009
	HSLC_3rd_codon_position_only_4_runs_combined	80080000	-18521.2	-510.678	-18010.5	1.18734	2022.65	32.2564	0.904388	2022.93	260.555	5.43632	0.261037	2.43642	0.169767	0.0334656	2.8265	0.272814	0.302427	0.226201	0.233212	0.23816	1.05633	0.011132	0.00545684	0.0104174	0.149896	0.983707	-18010.5	0	-499.134
	HSLC_3rd_codon_position_only_4_runs_combined	80160000	-18532.2	-503.571	-18028.6	1.15872	2022.67	32.8429	0.914114	2022.92	1071.38	7.30114	0.304353	2.36666	0.140488	0.0303873	2.92344	0.234673	0.307382	0.219655	0.229925	0.243038	0.752841	0.0115638	0.00633776	0.0107962	0.132189	0.983707	-18028.6	0	-489.326
	HSLC_3rd_codon_position_only_4_runs_combined	80240000	-18521.5	-500.642	-18020.9	1.21188	2022.62	33.1484	0.927126	2022.91	560.911	6.3324	0.314141	2.36336	0.199024	0.0345228	2.88334	0.205615	0.315309	0.220436	0.230938	0.233317	1.06276	0.0110628	0.00557199	0.0101866	0.145757	0.983707	-18020.9	0	-487.538
	HSLC_3rd_codon_position_only_4_runs_combined	80320000	-18534.6	-495.751	-18038.8	1.16892	2022.66	31.795	0.908492	2022.92	891.681	7.08243	0.266059	2.45785	0.163514	0.0428746	2.84477	0.22493	0.308621	0.206792	0.234086	0.250501	0.910532	0.0117821	0.0046077	0.0107262	0.180655	0.983707	-18038.8	0	-481.725
	HSLC_3rd_codon_position_only_4_runs_combined	80400000	-18519.2	-502.888	-18016.3	1.19177	2022.64	32.3663	0.904824	2022.93	821.163	6.90361	0.258215	2.57323	0.14981	0.0365825	2.71295	0.269214	0.325012	0.20877	0.226793	0.239424	1.15114	0.0119482	0.00538056	0.0110022	0.162204	0.983707	-18016.3	0	-488.552
	HSLC_3rd_codon_position_only_4_runs_combined	80480000	-18529.3	-500.389	-18028.9	1.1348	2022.7	32.8016	0.941648	2022.89	435.153	6.23072	0.301174	2.21265	0.171703	0.0384533	3.05606	0.219959	0.321331	0.210747	0.230848	0.237074	0.91533	0.0112611	0.00436904	0.0100942	0.181626	0.983707	-18028.9	0	-488.07
	HSLC_3rd_codon_position_only_4_runs_combined	80560000	-18515.4	-479.911	-18035.5	1.16437	2022.67	30.8154	0.922947	2022.91	1970.72	8.14466	0.303224	2.38342	0.183178	0.0485606	2.8373	0.244325	0.307873	0.217648	0.233922	0.240557	0.902302	0.0123144	0.00437913	0.0110151	0.191797	0.983707	-18035.5	0	-464.063
	HSLC_3rd_codon_position_only_4_runs_combined	80640000	-18519.3	-501.372	-18018	1.1898	2022.64	33.0796	0.92696	2022.91	758.67	6.95145	0.236974	2.30868	0.17792	0.0447301	3.03184	0.199852	0.303648	0.226213	0.223855	0.246283	0.887301	0.0117716	0.00472274	0.0106198	0.17749	0.983707	-18018	0	-487.747
	HSLC_3rd_codon_position_only_4_runs_combined	80720000	-18560.4	-549.263	-18011.1	1.22051	2022.61	36.5857	0.960853	2022.87	1008.9	6.75218	0.223253	2.26248	0.213382	0.0334196	2.98963	0.277831	0.316822	0.206748	0.23581	0.24062	0.795004	0.0095242	0.0040239	0.00874091	0.170847	0.983707	-18011.1	0	-535.993
	HSLC_3rd_codon_position_only_4_runs_combined	80800000	-18537.7	-519.568	-18018.2	1.19968	2022.63	34.071	0.912653	2022.92	594.088	6.35328	0.287855	2.53317	0.171682	0.035263	2.76187	0.210162	0.310708	0.219177	0.219876	0.250239	0.860263	0.0106755	0.00456777	0.00980187	0.169172	0.983707	-18018.2	0	-506.896
	HSLC_3rd_codon_position_only_4_runs_combined	80880000	-18554.3	-518.378	-18036	1.1812	2022.65	34.1257	0.898692	2022.93	1415.35	7.43365	0.259856	2.44743	0.186699	0.0205755	2.84248	0.242957	0.313111	0.21684	0.221901	0.248148	0.972236	0.0113304	0.00453546	0.0103287	0.177772	0.983707	-18036	0	-503.503
	HSLC_3rd_codon_position_only_4_runs_combined	80960000	-18549.3	-516.857	-18032.4	1.18715	2022.65	33.5154	0.947975	2022.88	556.632	6.23282	0.286486	2.32493	0.188076	0.0386469	2.93281	0.229046	0.322124	0.210315	0.226515	0.241047	1.11832	0.0111721	0.00501887	0.010272	0.16254	0.983707	-18032.4	0	-503.767
	HSLC_3rd_codon_position_only_4_runs_combined	81040000	-18526.3	-482.733	-18043.6	1.22076	2022.61	31.7742	0.961447	2022.87	575.498	6.70723	0.321983	2.48107	0.173573	0.0475487	2.74078	0.235046	0.318324	0.208906	0.22215	0.250619	0.874856	0.0119875	0.00596656	0.0110323	0.14758	0.983707	-18043.6	0	-469.471
	HSLC_3rd_codon_position_only_4_runs_combined	81120000	-18518	-476.444	-18041.6	1.17683	2022.66	30.0155	0.893971	2022.94	324.133	6.01087	0.305634	2.45746	0.134633	0.0356699	2.83974	0.226863	0.307329	0.211335	0.230889	0.250446	0.873395	0.0123551	0.0058227	0.0115051	0.155724	0.983707	-18041.6	0	-464.318
	HSLC_3rd_codon_position_only_4_runs_combined	81200000	-18507	-493.651	-18013.4	1.15549	2022.68	31.1398	0.899554	2022.93	133.28	4.69142	0.305066	2.27053	0.161449	0.0486022	2.95608	0.258271	0.315425	0.213023	0.232345	0.239208	0.969982	0.0117579	0.00543932	0.0109129	0.158401	0.983707	-18013.4	0	-483.652
	HSLC_3rd_codon_position_only_4_runs_combined	81280000	-18503.4	-477.734	-18025.7	1.19404	2022.64	29.9697	0.90482	2022.93	473.614	6.38039	0.249054	2.59477	0.126336	0.0515675	2.72504	0.253231	0.31455	0.209033	0.228967	0.24745	1.04523	0.0116296	0.0051468	0.0107357	0.164609	0.983707	-18025.7	0	-464.653
	HSLC_3rd_codon_position_only_4_runs_combined	81360000	-18512.7	-492.065	-18020.7	1.19253	2022.64	31.7978	0.905516	2022.93	631.896	6.63494	0.24276	2.35682	0.1688	0.0436329	2.89435	0.293639	0.316106	0.209192	0.225737	0.248965	1.34795	0.0120804	0.00520135	0.0110334	0.168336	0.983707	-18020.7	0	-477.889
	HSLC_3rd_codon_position_only_4_runs_combined	81440000	-18520.3	-489.976	-18030.3	1.18934	2022.64	32.072	0.919976	2022.91	210.689	5.17055	0.251285	2.46408	0.173371	0.0282232	2.85085	0.232186	0.311939	0.220037	0.22694	0.241083	1.05238	0.0119999	0.00492568	0.0108601	0.174592	0.983707	-18030.3	0	-479.013
	HSLC_3rd_codon_position_only_4_runs_combined	81520000	-18515.7	-497.989	-18017.7	1.22537	2022.61	32.5976	0.898251	2022.93	740.54	6.82597	0.283868	2.52747	0.125806	0.0337935	2.78864	0.24043	0.320952	0.207057	0.230871	0.24112	1.26783	0.0116017	0.00425193	0.0104922	0.188371	0.983707	-18017.7	0	-483.775
	HSLC_3rd_codon_position_only_4_runs_combined	81600000	-18517.7	-498.36	-18019.3	1.18721	2022.65	32.5596	0.907539	2022.93	938.422	7.11433	0.328918	2.22835	0.191956	0.029995	2.97356	0.247221	0.318363	0.211285	0.235826	0.234525	0.939288	0.0118833	0.00501852	0.0107754	0.170901	0.983707	-18019.3	0	-484.2
	HSLC_3rd_codon_position_only_4_runs_combined	81680000	-18548.3	-520.189	-18028.1	1.2395	2022.59	34.6272	0.911051	2022.92	696.841	6.45847	0.345959	2.47979	0.200026	0.0480384	2.72188	0.20431	0.309495	0.203602	0.228036	0.258867	0.832025	0.0105354	0.0048743	0.0097321	0.158386	0.983707	-18028.1	0	-507.289
	HSLC_3rd_codon_position_only_4_runs_combined	81760000	-18529.4	-512.709	-18016.7	1.2294	2022.6	33.7901	0.91621	2022.92	1246.53	7.47227	0.268909	2.38678	0.133312	0.0462229	2.96467	0.20011	0.313799	0.207736	0.233122	0.245343	0.756517	0.0111557	0.00426772	0.0100666	0.183325	0.983707	-18016.7	0	-498.425
	HSLC_3rd_codon_position_only_4_runs_combined	81840000	-18516.9	-491.43	-18025.4	1.15086	2022.68	31.9015	0.883928	2022.95	574.237	6.49909	0.327944	2.44801	0.190692	0.059305	2.79418	0.179862	0.31788	0.211961	0.226329	0.243831	1.04271	0.0121384	0.0059456	0.0111539	0.150012	0.983707	-18025.4	0	-478.043
	HSLC_3rd_codon_position_only_4_runs_combined	81920000	-18516.3	-487.041	-18029.3	1.14285	2022.69	31.3165	0.878104	2022.95	407.048	6.25607	0.298939	2.42084	0.167256	0.0585932	2.80765	0.246723	0.312923	0.217997	0.225738	0.243341	0.840078	0.0121895	0.00589355	0.011226	0.151958	0.983707	-18029.3	0	-474.619
	HSLC_3rd_codon_position_only_4_runs_combined	82000000	-18508.1	-484.176	-18023.9	1.15204	2022.68	30.4776	0.916877	2022.92	563.154	6.74697	0.338824	2.30324	0.232821	0.0411501	2.85949	0.224478	0.318182	0.21641	0.225339	0.240069	0.852145	0.0124727	0.00654439	0.0116309	0.139317	0.983707	-18023.9	0	-470.784
	HSLC_3rd_codon_position_only_4_runs_combined	82080000	-18509.6	-484.951	-18024.6	1.19688	2022.64	31.6125	0.922363	2022.91	606.429	6.76523	0.201181	2.56237	0.203278	0.0298257	2.81341	0.189937	0.306412	0.212942	0.242113	0.238534	0.834525	0.0120432	0.00456584	0.0108336	0.184403	0.983707	-18024.6	0	-471.806
	HSLC_3rd_codon_position_only_4_runs_combined	82160000	-18543.8	-521.739	-18022	1.13326	2022.7	33.7241	0.950435	2022.88	1825.81	7.71749	0.33231	2.21575	0.199853	0.0303385	3.01319	0.208554	0.320156	0.208089	0.241454	0.230301	0.894522	0.0107879	0.00409172	0.00984059	0.184351	0.983707	-18022	0	-506.543
	HSLC_3rd_codon_position_only_4_runs_combined	82240000	-18557.3	-537.04	-18020.3	1.19151	2022.64	35.2011	0.961069	2022.87	578.688	6.24358	0.285709	2.23801	0.159505	0.0562102	3.0711	0.189459	0.315795	0.208109	0.23832	0.237776	0.918379	0.0101587	0.00449571	0.00939433	0.164614	0.983707	-18020.3	0	-524.43
	HSLC_3rd_codon_position_only_4_runs_combined	82320000	-18541.1	-506.596	-18034.5	1.21011	2022.62	33.8622	0.928426	2022.9	405.998	6.04944	0.362061	2.4715	0.171819	0.0479316	2.73992	0.206776	0.300738	0.212386	0.23535	0.251526	1.03815	0.0109239	0.00452847	0.00988051	0.173321	0.983707	-18034.5	0	-494.292
	HSLC_3rd_codon_position_only_4_runs_combined	82400000	-18557.7	-501.236	-18056.4	1.2629	2022.57	32.5063	0.917844	2022.92	512.2	6.19192	0.341918	2.26084	0.169732	0.0453359	2.9404	0.241774	0.325809	0.192139	0.230962	0.25109	0.946866	0.010951	0.00454589	0.0100476	0.173146	0.983707	-18056.4	0	-488.646
	HSLC_3rd_codon_position_only_4_runs_combined	82480000	-18528.6	-510.444	-18018.1	1.27761	2022.56	34.6081	0.932091	2022.9	921.746	6.74028	0.274278	2.51124	0.191157	0.0344978	2.77773	0.21109	0.312588	0.210475	0.232631	0.244306	1.01223	0.011943	0.00343732	0.0104687	0.213299	0.983707	-18018.1	0	-496.795
	HSLC_3rd_codon_position_only_4_runs_combined	82560000	-18495.7	-471.15	-18024.6	1.1688	2022.66	30.604	0.938463	2022.89	183.902	5.18168	0.302874	2.29094	0.179946	0.0374073	2.93189	0.256942	0.320608	0.209228	0.223694	0.24647	1.00008	0.0122248	0.0050586	0.0111046	0.173556	0.983707	-18024.6	0	-460.34
	HSLC_3rd_codon_position_only_4_runs_combined	82640000	-18543.6	-496.915	-18046.7	1.196	2022.64	32.1805	0.885143	2022.95	74.5034	3.91148	0.286376	2.49303	0.162272	0.0425492	2.80026	0.215518	0.314567	0.209958	0.230368	0.245107	1.01844	0.0112219	0.00550231	0.0103965	0.149858	0.983707	-18046.7	0	-488.273
	HSLC_3rd_codon_position_only_4_runs_combined	82720000	-18526.4	-517.709	-18008.7	1.22805	2022.6	33.2368	0.900645	2022.93	487.905	6.31941	0.290477	2.51127	0.184856	0.0321705	2.80132	0.179901	0.313032	0.219007	0.223547	0.244414	1.36522	0.0108426	0.00447937	0.00996332	0.173764	0.983707	-18008.7	0	-504.224
	HSLC_3rd_codon_position_only_4_runs_combined	82800000	-18526	-507.045	-18019	1.2017	2022.63	34.294	0.908034	2022.92	602.921	6.43711	0.301869	2.43676	0.147317	0.024751	2.82909	0.260212	0.314327	0.222296	0.218963	0.244414	1.10859	0.0112552	0.00375319	0.00997816	0.198792	0.983707	-18019	0	-493.919
	HSLC_3rd_codon_position_only_4_runs_combined	82880000	-18515.5	-495.103	-18020.4	1.20463	2022.63	33.1382	0.935045	2022.9	499.028	6.387	0.260377	2.39126	0.188426	0.0310217	2.88138	0.247533	0.317296	0.214695	0.23118	0.236829	0.944589	0.0118333	0.00471181	0.0105745	0.178432	0.983707	-18020.4	0	-482.381
	HSLC_3rd_codon_position_only_4_runs_combined	82960000	-18514	-501.925	-18012.1	1.34896	2022.48	33.1753	0.913269	2022.92	895.83	7.03789	0.291936	2.29559	0.147038	0.0479005	2.95698	0.260556	0.322491	0.211963	0.228341	0.237205	1.13073	0.0107173	0.00460601	0.00974503	0.168581	0.983707	-18012.1	0	-487.639
	HSLC_3rd_codon_position_only_4_runs_combined	83040000	-18531	-492.141	-18038.9	1.20282	2022.63	32.4661	0.944353	2022.89	562.932	6.34843	0.301698	2.50482	0.150528	0.0384232	2.79314	0.211395	0.318046	0.211267	0.221421	0.249267	0.793888	0.0117458	0.00488013	0.0105883	0.173032	0.983707	-18038.9	0	-479.586
	HSLC_3rd_codon_position_only_4_runs_combined	83120000	-18504.4	-509.287	-17995.1	1.18789	2022.64	33.6711	0.918819	2022.91	454.515	6.06946	0.332894	2.43896	0.155765	0.0419097	2.82892	0.201556	0.313753	0.215528	0.225018	0.245701	1.17749	0.0113378	0.00406411	0.01014	0.190901	0.983707	-17995.1	0	-496.602
	HSLC_3rd_codon_position_only_4_runs_combined	83200000	-18535.8	-479.447	-18056.3	1.23292	2022.6	31.521	0.897064	2022.94	259.23	5.70794	0.311171	2.41705	0.165487	0.0493174	2.8655	0.191482	0.309815	0.208082	0.238715	0.243389	0.984744	0.0113296	0.00452898	0.0102765	0.177942	0.983707	-18056.3	0	-467.941
	HSLC_3rd_codon_position_only_4_runs_combined	83280000	-18513.5	-492.935	-18020.6	1.19548	2022.64	31.9839	0.913219	2022.92	587.388	6.49954	0.266128	2.49344	0.194632	0.0319223	2.82936	0.18451	0.314189	0.209145	0.22555	0.251116	0.814532	0.0117031	0.00484057	0.0106695	0.173613	0.983707	-18020.6	0	-480.097
	HSLC_3rd_codon_position_only_4_runs_combined	83360000	-18518.3	-474.249	-18044.1	1.18032	2022.65	29.6917	0.918285	2022.91	353.224	5.9548	0.31806	2.39346	0.194293	0.0314247	2.86799	0.194775	0.327407	0.203349	0.227845	0.241399	1.11197	0.0115523	0.0046294	0.0105606	0.177634	0.983707	-18044.1	0	-461.828
	HSLC_3rd_codon_position_only_4_runs_combined	83440000	-18510.8	-487.687	-18023.1	1.22573	2022.61	31.3651	0.913526	2022.92	430.678	6.17309	0.259798	2.31552	0.236646	0.040652	2.87897	0.268411	0.322977	0.211961	0.221095	0.243966	1.09774	0.0117064	0.00548804	0.0108247	0.156486	0.983707	-18023.1	0	-474.809
	HSLC_3rd_codon_position_only_4_runs_combined	83520000	-18515.6	-495.082	-18020.5	1.18567	2022.65	32.5488	0.909201	2022.92	725.662	6.75367	0.27627	2.38696	0.204181	0.0529789	2.87126	0.208347	0.313764	0.223658	0.230142	0.232437	0.959731	0.0118668	0.0042099	0.0106183	0.192065	0.983707	-18020.5	0	-481.598
	HSLC_3rd_codon_position_only_4_runs_combined	83600000	-18525.2	-503.03	-18022.2	1.19594	2022.64	32.187	0.967325	2022.87	1134.93	7.4511	0.253146	2.39793	0.199757	0.0509218	2.87569	0.222557	0.309773	0.212318	0.228578	0.249331	0.884095	0.0118788	0.00574495	0.0109906	0.151917	0.983707	-18022.2	0	-488.323
	HSLC_3rd_codon_position_only_4_runs_combined	83680000	-18529.5	-488.757	-18040.7	1.19631	2022.64	31.9293	0.902505	2022.93	342.3	5.93412	0.299458	2.4453	0.166873	0.0363048	2.81988	0.23218	0.309095	0.215895	0.231315	0.243694	1.24448	0.0116985	0.00458919	0.0105908	0.180276	0.983707	-18040.7	0	-476.204
	HSLC_3rd_codon_position_only_4_runs_combined	83760000	-18503.9	-474.239	-18029.7	1.18373	2022.65	31.4145	0.895675	2022.94	1099.09	7.38636	0.26729	2.38806	0.162216	0.0622586	2.92792	0.192258	0.316664	0.212804	0.225631	0.244901	0.969593	0.0119645	0.00408857	0.0106186	0.196179	0.983707	-18029.7	0	-459.691
	HSLC_3rd_codon_position_only_4_runs_combined	83840000	-18475.4	-468.399	-18007	1.22742	2022.61	30.2825	0.911186	2022.92	485.997	6.59855	0.262029	2.4502	0.188688	0.0533319	2.78625	0.259499	0.310659	0.214905	0.226756	0.24768	1.11985	0.0122013	0.00575828	0.0111991	0.15552	0.983707	-18007	0	-454.89
	HSLC_3rd_codon_position_only_4_runs_combined	83920000	-18495.6	-470.512	-18025.1	1.23178	2022.6	30.5584	0.912272	2022.92	115.27	4.57472	0.221145	2.55935	0.150385	0.047732	2.76863	0.252756	0.307729	0.217464	0.22822	0.246587	0.936537	0.012616	0.00437267	0.0113578	0.19464	0.983707	-18025.1	0	-460.949
	HSLC_3rd_codon_position_only_4_runs_combined	84000000	-18533.1	-501.667	-18031.4	1.21735	2022.62	32.8116	0.940387	2022.89	610.601	6.41296	0.247611	2.4225	0.245006	0.0315956	2.76721	0.286082	0.305847	0.217365	0.241943	0.234845	0.82395	0.0115145	0.00445266	0.0103962	0.182027	0.983707	-18031.4	0	-488.952
	HSLC_3rd_codon_position_only_4_runs_combined	84080000	-18534.1	-482.055	-18052	1.17758	2022.66	30.6146	0.932119	2022.9	294.423	5.78433	0.262472	2.54692	0.149953	0.01881	2.79609	0.225759	0.309001	0.218051	0.220558	0.252391	0.894962	0.0124388	0.00605187	0.0114583	0.151023	0.983707	-18052	0	-470.274
	HSLC_3rd_codon_position_only_4_runs_combined	84160000	-18541.3	-521.725	-18019.5	1.18723	2022.65	34.5458	0.945811	2022.89	763.626	6.63303	0.306586	2.36771	0.157683	0.0490229	2.88516	0.233837	0.317872	0.208412	0.238019	0.235697	1.02168	0.0105646	0.00415402	0.00955178	0.17999	0.983707	-18019.5	0	-508.314
	HSLC_3rd_codon_position_only_4_runs_combined	84240000	-18544.3	-498.348	-18046	1.23128	2022.6	32.9686	0.936441	2022.9	778.741	7.03344	0.260012	2.3012	0.150421	0.0349101	3.03085	0.222602	0.32794	0.205965	0.228217	0.237878	0.894094	0.0112469	0.0042027	0.0100599	0.186113	0.983707	-18046	0	-484.709
	HSLC_3rd_codon_position_only_4_runs_combined	84320000	-18498.8	-501.583	-17997.2	1.17052	2022.66	31.5686	0.971434	2022.86	245.501	5.45556	0.285019	2.40006	0.215833	0.0255915	2.86001	0.213487	0.307093	0.212141	0.228263	0.252504	1.0991	0.0112811	0.00552745	0.0105252	0.149964	0.983707	-17997.2	0	-489.973
	HSLC_3rd_codon_position_only_4_runs_combined	84400000	-18528.6	-502.843	-18025.8	1.22917	2022.6	33.301	0.897817	2022.94	793.301	6.76597	0.209596	2.49727	0.149636	0.0367945	2.86854	0.23817	0.309771	0.212415	0.231811	0.246004	0.983535	0.0114996	0.00505276	0.0105114	0.165594	0.983707	-18025.8	0	-489.124
	HSLC_3rd_codon_position_only_4_runs_combined	84480000	-18515.7	-501.867	-18013.8	1.2298	2022.6	32.8391	0.903976	2022.93	349.604	5.87923	0.31612	2.40789	0.181434	0.0302034	2.85514	0.209222	0.306974	0.217272	0.237528	0.238226	0.933634	0.0115812	0.00538104	0.0106802	0.157775	0.983707	-18013.8	0	-489.884
	HSLC_3rd_codon_position_only_4_runs_combined	84560000	-18526.6	-514.895	-18011.7	1.27173	2022.56	34.2891	0.905748	2022.93	315.747	5.64311	0.312414	2.33513	0.168554	0.0434563	2.91664	0.2238	0.318701	0.209767	0.233284	0.238247	1.04706	0.0106743	0.00514742	0.00987434	0.152349	0.983707	-18011.7	0	-503.134
	HSLC_3rd_codon_position_only_4_runs_combined	84640000	-18551.8	-522.582	-18029.2	1.25112	2022.58	34.6419	0.925035	2022.91	674.505	6.46861	0.267326	2.52228	0.175061	0.0351828	2.73729	0.262865	0.308209	0.221215	0.229988	0.240588	1.08115	0.0107328	0.00415893	0.00972099	0.181776	0.983707	-18029.2	0	-509.316
	HSLC_3rd_codon_position_only_4_runs_combined	84720000	-18541.1	-514.825	-18026.3	1.27947	2022.55	33.9833	0.906573	2022.93	436.594	5.84207	0.291439	2.32916	0.20275	0.0333939	2.88794	0.255325	0.305701	0.211134	0.240356	0.242809	0.834732	0.0109906	0.00529514	0.0101796	0.152484	0.983707	-18026.3	0	-502.917
	HSLC_3rd_codon_position_only_4_runs_combined	84800000	-18546.6	-536.175	-18010.4	1.20719	2022.63	35.8318	0.941681	2022.89	331.011	5.38927	0.301579	2.47102	0.19309	0.0432891	2.74734	0.243688	0.313138	0.215492	0.233839	0.237531	0.96572	0.01045	0.00410897	0.00954395	0.17999	0.983707	-18010.4	0	-524.944
	HSLC_3rd_codon_position_only_4_runs_combined	84880000	-18532.5	-509.283	-18023.3	1.21316	2022.62	33.966	0.911601	2022.92	454.163	6.08373	0.307817	2.60373	0.149342	0.0245816	2.69133	0.223206	0.300391	0.21822	0.229458	0.251931	1.24405	0.0110672	0.0046685	0.0100992	0.171053	0.983707	-18023.3	0	-496.365
	HSLC_3rd_codon_position_only_4_runs_combined	84960000	-18566.9	-530.061	-18036.8	1.30382	2022.53	35.5956	0.947918	2022.88	1769.8	7.51891	0.2818	2.11526	0.218359	0.0495414	3.12206	0.212981	0.30843	0.216482	0.23821	0.236878	0.93691	0.0103606	0.00461809	0.00948901	0.163625	0.983707	-18036.8	0	-515.05
	HSLC_3rd_codon_position_only_4_runs_combined	85040000	-18550.4	-508.233	-18042.1	1.24877	2022.58	33.9251	0.933377	2022.9	560.185	6.3624	0.283107	2.38831	0.160671	0.0255597	2.88699	0.255361	0.325287	0.210316	0.216775	0.247622	1.01091	0.0108624	0.00482074	0.00991283	0.164225	0.983707	-18042.1	0	-495.305
	HSLC_3rd_codon_position_only_4_runs_combined	85120000	-18537.6	-497.631	-18039.9	1.21512	2022.62	33.5278	0.903491	2022.93	883.166	6.9657	0.236815	2.44258	0.18459	0.0234467	2.90325	0.209311	0.30636	0.217741	0.225863	0.250036	0.781759	0.0115167	0.00478207	0.0103579	0.173109	0.983707	-18039.9	0	-484.094
	HSLC_3rd_codon_position_only_4_runs_combined	85200000	-18541.5	-504.754	-18036.7	1.23988	2022.59	33.1161	0.896445	2022.94	640.559	6.53541	0.265629	2.33073	0.168068	0.0335773	3.02159	0.1804	0.323075	0.204502	0.236781	0.235642	1.0447	0.0112742	0.00460473	0.0102875	0.17523	0.983707	-18036.7	0	-491.402
	HSLC_3rd_codon_position_only_4_runs_combined	85280000	-18511.3	-490.071	-18021.2	1.2289	2022.6	32.4571	0.897726	2022.94	781.368	6.89421	0.286208	2.23561	0.224678	0.0461199	2.95914	0.248249	0.313722	0.214753	0.227092	0.244433	1.08344	0.0117898	0.00428818	0.0105873	0.189243	0.983707	-18021.2	0	-476.108
	HSLC_3rd_codon_position_only_4_runs_combined	85360000	-18530.8	-495.155	-18035.7	1.15485	2022.68	33.0921	0.902068	2022.93	784.806	6.93968	0.341482	2.35707	0.146198	0.0316139	2.95747	0.166164	0.305748	0.210968	0.228753	0.254531	1.07519	0.0112183	0.00384316	0.00999762	0.195909	0.983707	-18035.7	0	-481.285
	HSLC_3rd_codon_position_only_4_runs_combined	85440000	-18520.7	-493.813	-18026.9	1.20519	2022.63	32.6955	0.931962	2022.9	299.259	5.85173	0.292033	2.31592	0.175332	0.0351776	2.90807	0.273467	0.315411	0.203215	0.230695	0.250679	1.19914	0.0112831	0.00398861	0.0100944	0.192461	0.983707	-18026.9	0	-481.708
	HSLC_3rd_codon_position_only_4_runs_combined	85520000	-18554.5	-523.444	-18031.1	1.20493	2022.63	33.8917	0.906448	2022.93	418.368	5.89134	0.257584	2.45647	0.194577	0.039046	2.80518	0.24715	0.310334	0.218949	0.231067	0.23965	1.26559	0.0105574	0.00560253	0.00991045	0.137492	0.983707	-18031.1	0	-510.634
	HSLC_3rd_codon_position_only_4_runs_combined	85600000	-18486.5	-488.861	-17997.6	1.22596	2022.61	33.0316	0.950203	2022.88	434.958	6.11581	0.311259	2.30435	0.155796	0.0287728	2.96571	0.234116	0.311013	0.200603	0.236486	0.251899	1.01787	0.0121908	0.00424717	0.010702	0.194074	0.983707	-17997.6	0	-476.455
	HSLC_3rd_codon_position_only_4_runs_combined	85680000	-18516.3	-472.889	-18043.4	1.18447	2022.65	29.968	0.91606	2022.92	293.942	5.99027	0.264308	2.28774	0.17005	0.0473827	2.9961	0.234423	0.303229	0.222182	0.228455	0.246133	1.14178	0.0121665	0.00534143	0.011173	0.165706	0.983707	-18043.4	0	-460.449
	HSLC_3rd_codon_position_only_4_runs_combined	85760000	-18532.7	-499.986	-18032.7	1.19	2022.64	32.7392	0.903496	2022.93	557.987	6.56365	0.305815	2.51133	0.240286	0.0207707	2.75109	0.1707	0.313253	0.213251	0.232833	0.240663	0.79549	0.0114015	0.00446682	0.0103167	0.180437	0.983707	-18032.7	0	-487.269
	HSLC_3rd_codon_position_only_4_runs_combined	85840000	-18544.8	-507.11	-18037.7	1.25084	2022.58	33.4715	0.944916	2022.89	1256.85	7.36072	0.308631	2.46388	0.181728	0.0271792	2.80118	0.217401	0.303204	0.208031	0.229237	0.259527	0.890041	0.0115416	0.00457419	0.0104261	0.179014	0.983707	-18037.7	0	-492.596
	HSLC_3rd_codon_position_only_4_runs_combined	85920000	-18526.8	-498.551	-18028.3	1.26856	2022.56	32.4478	0.928116	2022.9	195.446	5.12802	0.342562	2.37002	0.154643	0.0629955	2.8605	0.209276	0.313887	0.21422	0.232382	0.239511	0.976038	0.0114877	0.00518114	0.010541	0.161989	0.983707	-18028.3	0	-487.849
	HSLC_3rd_codon_position_only_4_runs_combined	86000000	-18525.4	-488.074	-18037.4	1.18795	2022.64	31.2986	0.923304	2022.91	319.136	5.84872	0.289573	2.38791	0.139001	0.0329348	2.93374	0.21684	0.316161	0.212009	0.231667	0.240163	1.09399	0.0123776	0.00591076	0.0114619	0.153794	0.983707	-18037.4	0	-475.742
	HSLC_3rd_codon_position_only_4_runs_combined	86080000	-18534.8	-502.338	-18032.5	1.17868	2022.65	32.3066	0.901738	2022.93	229.049	5.26298	0.337121	2.47806	0.188271	0.0366279	2.72906	0.230862	0.323528	0.213824	0.222057	0.240591	0.837129	0.0112253	0.00513333	0.010374	0.160044	0.983707	-18032.5	0	-491.61
	HSLC_3rd_codon_position_only_4_runs_combined	86160000	-18515.4	-484.584	-18030.8	1.18879	2022.64	31.7548	0.907472	2022.93	346.154	6.05497	0.331034	2.52982	0.175114	0.024548	2.69852	0.240964	0.311992	0.219779	0.234853	0.233376	1.11055	0.0122109	0.00480692	0.0110167	0.179848	0.983707	-18030.8	0	-472.121
	HSLC_3rd_codon_position_only_4_runs_combined	86240000	-18542.9	-520.428	-18022.5	1.27396	2022.56	34.5502	0.929603	2022.9	1819.75	7.58609	0.264437	2.24163	0.150464	0.0513343	3.06553	0.226601	0.30222	0.210893	0.238849	0.248037	1.14771	0.0111697	0.00420137	0.0100339	0.185339	0.983707	-18022.5	0	-504.905
	HSLC_3rd_codon_position_only_4_runs_combined	86320000	-18519.4	-516.628	-18002.7	1.17226	2022.66	34.5626	0.934778	2022.9	814.399	6.68636	0.277828	2.40319	0.221323	0.0505959	2.82846	0.218601	0.312092	0.216679	0.227988	0.243242	0.898234	0.0107368	0.00406594	0.0096595	0.184537	0.983707	-18002.7	0	-503.35
	HSLC_3rd_codon_position_only_4_runs_combined	86400000	-18523.5	-501.578	-18021.9	1.18939	2022.64	33.4343	0.901739	2022.93	829.732	6.8808	0.350268	2.3316	0.163347	0.0523583	2.86933	0.233096	0.316118	0.203337	0.232019	0.248526	0.901609	0.011154	0.00472378	0.010125	0.170531	0.983707	-18021.9	0	-487.945
	HSLC_3rd_codon_position_only_4_runs_combined	86480000	-18520.1	-518.926	-18001.1	1.26511	2022.57	34.4551	0.969979	2022.86	754.942	6.65883	0.298913	2.45547	0.177894	0.0362094	2.80685	0.22467	0.311392	0.226262	0.218385	0.243961	0.971449	0.0110365	0.00418018	0.00999383	0.184517	0.983707	-18001.1	0	-505.538
	HSLC_3rd_codon_position_only_4_runs_combined	86560000	-18522.8	-525.646	-17997.2	1.27477	2022.56	34.6437	0.912149	2022.92	450.469	5.91876	0.326206	2.25094	0.14784	0.0440929	2.98059	0.25033	0.327342	0.19951	0.232409	0.240739	0.961041	0.0107267	0.00434433	0.0098209	0.176301	0.983707	-17997.2	0	-513.517
	HSLC_3rd_codon_position_only_4_runs_combined	86640000	-18523	-522.727	-18000.2	1.15102	2022.68	34.7463	0.915043	2022.92	691.432	6.66462	0.372218	2.28911	0.160196	0.042358	2.9105	0.225612	0.313615	0.209754	0.223283	0.253348	1.07521	0.0109255	0.0047553	0.00995672	0.166879	0.983707	-18000.2	0	-509.176
	HSLC_3rd_codon_position_only_4_runs_combined	86720000	-18555.4	-503.617	-18051.7	1.20609	2022.63	32.9533	0.902108	2022.93	257.317	5.44996	0.277936	2.24796	0.192749	0.0583158	2.99927	0.223765	0.315244	0.208082	0.231655	0.24502	1.10285	0.011555	0.00478073	0.0105988	0.173575	0.983707	-18051.7	0	-492.083
	HSLC_3rd_codon_position_only_4_runs_combined	86800000	-18543.7	-521.238	-18022.5	1.21927	2022.61	35.0524	0.890343	2022.94	454.364	6.02011	0.302894	2.49	0.175251	0.0601629	2.72045	0.251246	0.290958	0.223872	0.228047	0.257123	0.927705	0.0108153	0.00402119	0.00976953	0.1867	0.983707	-18022.5	0	-509.142
	HSLC_3rd_codon_position_only_4_runs_combined	86880000	-18534.2	-518.016	-18016.2	1.24716	2022.59	33.7549	0.932913	2022.9	388.061	5.81663	0.256049	2.38655	0.183167	0.0226377	2.94744	0.204157	0.311146	0.221516	0.234176	0.233163	1.19355	0.0107928	0.00484263	0.00996503	0.16271	0.983707	-18016.2	0	-505.582
	HSLC_3rd_codon_position_only_4_runs_combined	86960000	-18538.1	-536.44	-18001.7	1.24804	2022.58	36.5628	0.919931	2022.91	1133.07	6.89131	0.287176	2.39394	0.164711	0.0501117	2.87025	0.233813	0.32262	0.208554	0.230053	0.238773	0.795164	0.0108142	0.0040339	0.00972817	0.18632	0.983707	-18001.7	0	-522.868
	HSLC_3rd_codon_position_only_4_runs_combined	87040000	-18524.8	-502.496	-18022.3	1.21577	2022.62	33.6843	0.927332	2022.91	633.679	6.6215	0.292047	2.38642	0.166172	0.0355118	2.95862	0.161229	0.313245	0.204734	0.231636	0.250386	0.91709	0.0109802	0.00447883	0.00989969	0.175395	0.983707	-18022.3	0	-489.425
	HSLC_3rd_codon_position_only_4_runs_combined	87120000	-18517.7	-476.8	-18040.9	1.23457	2022.6	30.1141	0.879682	2022.95	483.053	6.53361	0.293011	2.16565	0.166834	0.0292077	3.1207	0.224592	0.313513	0.20156	0.22874	0.256187	1.02657	0.0125812	0.00572749	0.0116555	0.16068	0.983707	-18040.9	0	-463.46
	HSLC_3rd_codon_position_only_4_runs_combined	87200000	-18517	-488.091	-18029	1.19963	2022.63	32.1467	0.945157	2022.89	336.947	5.94871	0.269089	2.36092	0.190337	0.0474707	2.875	0.257177	0.316367	0.216171	0.221179	0.246283	0.926482	0.0124425	0.004418	0.011071	0.191966	0.983707	-18029	0	-476.191
	HSLC_3rd_codon_position_only_4_runs_combined	87280000	-18535.6	-482.806	-18052.8	1.20488	2022.63	31.6509	0.969798	2022.86	273.393	5.6575	0.265816	2.42508	0.15428	0.0278155	2.90594	0.221067	0.29918	0.22326	0.235791	0.241769	1.01129	0.0121237	0.00502335	0.0109041	0.173386	0.983707	-18052.8	0	-471.184
	HSLC_3rd_codon_position_only_4_runs_combined	87360000	-18516.6	-487.903	-18028.7	1.19849	2022.63	31.4452	0.928192	2022.9	440.182	6.21534	0.294904	2.34338	0.184292	0.0436133	2.93294	0.200878	0.32143	0.212173	0.22577	0.240626	1.06472	0.0115579	0.00514135	0.0105365	0.163904	0.983707	-18028.7	0	-475.129
	HSLC_3rd_codon_position_only_4_runs_combined	87440000	-18502.6	-471.676	-18031	1.23948	2022.59	30.1909	0.910733	2022.92	316.615	5.86706	0.315814	2.35414	0.196236	0.0486997	2.88962	0.195487	0.309203	0.207179	0.233858	0.24976	1.01906	0.0125022	0.0063593	0.011607	0.144229	0.983707	-18031	0	-459.429
	HSLC_3rd_codon_position_only_4_runs_combined	87520000	-18522.8	-492.594	-18030.2	1.18739	2022.65	31.9021	0.905883	2022.93	1193.93	7.50542	0.286289	2.30016	0.173619	0.0286647	2.99601	0.21525	0.321976	0.204617	0.230877	0.24253	1.46711	0.011582	0.00406619	0.0103961	0.193227	0.983707	-18030.2	0	-476.855
	HSLC_3rd_codon_position_only_4_runs_combined	87600000	-18542.5	-504.516	-18037.9	1.17094	2022.66	32.6684	0.933478	2022.9	1112.77	7.29177	0.283868	2.21126	0.167856	0.0282129	3.07497	0.233841	0.317595	0.218586	0.222393	0.241426	1.33664	0.0116268	0.00514291	0.0106262	0.164681	0.983707	-18037.9	0	-489.198
	HSLC_3rd_codon_position_only_4_runs_combined	87680000	-18506.1	-500.093	-18006	1.17841	2022.65	32.9749	0.951847	2022.88	827.949	6.88948	0.355851	2.38332	0.162224	0.0211377	2.88342	0.194053	0.306634	0.200494	0.239552	0.25332	1.00394	0.0121031	0.00488488	0.0108589	0.176736	0.983707	-18006	0	-486.188
	HSLC_3rd_codon_position_only_4_runs_combined	87760000	-18537.1	-494.669	-18042.4	1.19072	2022.64	33.2786	0.915806	2022.92	811.705	6.81807	0.288808	2.47892	0.153664	0.0539565	2.78536	0.239291	0.302034	0.217245	0.231943	0.248778	0.863914	0.0115416	0.0045513	0.0103356	0.179634	0.983707	-18042.4	0	-481.218
	HSLC_3rd_codon_position_only_4_runs_combined	87840000	-18524.8	-513.689	-18011.1	1.19853	2022.63	33.6273	0.912952	2022.92	1658.24	7.79748	0.261905	2.52338	0.140747	0.0601096	2.78621	0.227651	0.305169	0.208841	0.230857	0.255133	1.14446	0.0110346	0.00508253	0.0101616	0.159022	0.983707	-18011.1	0	-497.897
	HSLC_3rd_codon_position_only_4_runs_combined	87920000	-18553.4	-519.417	-18034	1.2166	2022.62	34.6521	0.897225	2022.94	185.555	5.02146	0.246634	2.26347	0.167125	0.0138659	3.00185	0.307055	0.32033	0.215871	0.226355	0.237443	1.03774	0.0108298	0.00519241	0.0100303	0.153202	0.983707	-18034	0	-508.811
	HSLC_3rd_codon_position_only_4_runs_combined	88000000	-18531.9	-503.322	-18028.6	1.24977	2022.58	33.1984	0.885775	2022.95	719.074	6.6255	0.31475	2.23012	0.156623	0.0510013	2.99858	0.248918	0.316901	0.201964	0.235542	0.245592	1.04241	0.0106408	0.00444137	0.0097345	0.172436	0.983707	-18028.6	0	-489.834
	HSLC_3rd_codon_position_only_4_runs_combined	88080000	-18525	-519.31	-18005.7	1.20607	2022.63	34.1203	0.938109	2022.89	671.982	6.3602	0.278439	2.50548	0.137378	0.0587132	2.81324	0.206752	0.31786	0.215359	0.219646	0.247136	0.87677	0.0109919	0.00483992	0.0100948	0.165306	0.983707	-18005.7	0	-506.425
	HSLC_3rd_codon_position_only_4_runs_combined	88160000	-18520.6	-483.399	-18037.2	1.15372	2022.68	32.2839	0.927644	2022.91	635.499	6.68065	0.307598	2.42762	0.178133	0.0352983	2.7939	0.257452	0.316694	0.210792	0.226544	0.24597	0.95925	0.0112459	0.00408008	0.0100224	0.189531	0.983707	-18037.2	0	-470.192
	HSLC_3rd_codon_position_only_4_runs_combined	88240000	-18504.9	-476.48	-18028.4	1.15307	2022.68	30.8295	0.926636	2022.91	599.637	6.64343	0.257257	2.4402	0.13693	0.0492146	2.86973	0.246666	0.305171	0.216169	0.232517	0.246143	0.996147	0.0126011	0.00376485	0.0111499	0.209804	0.983707	-18028.4	0	-463.194
	HSLC_3rd_codon_position_only_4_runs_combined	88320000	-18521.3	-484.376	-18036.9	1.17627	2022.66	32.2165	0.928186	2022.9	575.587	6.57732	0.325727	2.47611	0.190419	0.0385976	2.78474	0.184404	0.294091	0.218138	0.241442	0.246329	1.01499	0.0119281	0.00423433	0.010589	0.191994	0.983707	-18036.9	0	-471.202
	HSLC_3rd_codon_position_only_4_runs_combined	88400000	-18521.1	-502.546	-18018.5	1.20185	2022.63	32.4886	0.882119	2022.95	825.246	6.82057	0.260593	2.4806	0.214558	0.0352974	2.80388	0.205075	0.320977	0.216985	0.215483	0.246556	1.26281	0.0115923	0.00506974	0.0106961	0.16623	0.983707	-18018.5	0	-488.1
	HSLC_3rd_codon_position_only_4_runs_combined	88480000	-18542	-515.884	-18026.1	1.1738	2022.66	34.3424	0.920393	2022.91	1139.45	7.1999	0.269886	2.28287	0.140383	0.0296575	3.03393	0.243274	0.320389	0.216291	0.220242	0.243078	1.38586	0.0114115	0.00459894	0.0102824	0.176923	0.983707	-18026.1	0	-500.674
	HSLC_3rd_codon_position_only_4_runs_combined	88560000	-18545.9	-543.164	-18002.7	1.17469	2022.66	36.0211	0.938198	2022.89	1454.75	7.43317	0.28134	2.41329	0.164465	0.0354937	2.83394	0.271474	0.316879	0.223953	0.228718	0.23045	0.8683	0.0104742	0.00475733	0.00963058	0.161004	0.983707	-18002.7	0	-528.546
	HSLC_3rd_codon_position_only_4_runs_combined	88640000	-18564.6	-541.834	-18022.8	1.23276	2022.6	37.8238	0.965752	2022.87	723.695	6.33369	0.303143	2.45717	0.181707	0.0379028	2.74928	0.270802	0.313771	0.208802	0.224776	0.252651	0.933672	0.0105767	0.00464708	0.00958133	0.1656	0.983707	-18022.8	0	-528.975
	HSLC_3rd_codon_position_only_4_runs_combined	88720000	-18572.1	-542.342	-18029.7	1.19034	2022.64	36.0194	0.907012	2022.93	1470.18	7.27248	0.303296	2.26818	0.149861	0.0452135	2.97145	0.261994	0.311384	0.211105	0.233998	0.243513	0.864988	0.00979401	0.0043994	0.00904974	0.162553	0.983707	-18029.7	0	-527.946
	HSLC_3rd_codon_position_only_4_runs_combined	88800000	-18582.1	-560.527	-18021.6	1.25375	2022.58	38.781	0.96387	2022.87	1013.02	6.58885	0.288821	2.44246	0.233682	0.0336005	2.75245	0.248991	0.313634	0.216845	0.228383	0.241139	0.926001	0.00900551	0.0048042	0.00839416	0.136637	0.983707	-18021.6	0	-547.157
	HSLC_3rd_codon_position_only_4_runs_combined	88880000	-18577.2	-556.562	-18020.6	1.24662	2022.59	37.9589	0.950306	2022.88	2359.75	7.65204	0.26841	2.4276	0.194812	0.042237	2.77179	0.295144	0.320712	0.219297	0.220166	0.239825	0.981535	0.00996808	0.0037932	0.00901809	0.18396	0.983707	-18020.6	0	-541.229
	HSLC_3rd_codon_position_only_4_runs_combined	88960000	-18540.4	-531.449	-18009	1.208	2022.62	34.971	0.966374	2022.87	595.688	6.35705	0.300091	2.36331	0.1739	0.057201	2.82776	0.277739	0.310085	0.213949	0.239433	0.236532	0.832252	0.0104558	0.00524998	0.00973443	0.146235	0.983707	-18009	0	-518.768
	HSLC_3rd_codon_position_only_4_runs_combined	89040000	-18535.2	-501.885	-18033.3	1.19283	2022.64	31.7385	0.957471	2022.88	488.242	6.1417	0.309119	2.4181	0.195387	0.0503668	2.7876	0.239427	0.318495	0.211802	0.228116	0.241587	1.08669	0.0111577	0.00709392	0.0106236	0.105699	0.983707	-18033.3	0	-488.81
	HSLC_3rd_codon_position_only_4_runs_combined	89120000	-18534.3	-497.498	-18036.8	1.25086	2022.58	32.1953	0.904586	2022.93	470.128	6.25384	0.281679	2.41195	0.209193	0.0416289	2.85364	0.201916	0.318986	0.217077	0.225509	0.238429	1.22552	0.0117116	0.00508557	0.0108098	0.167194	0.983707	-18036.8	0	-484.233
	HSLC_3rd_codon_position_only_4_runs_combined	89200000	-18502.3	-475.943	-18026.4	1.1372	2022.7	30.5534	0.93211	2022.9	600.691	6.67669	0.330538	2.35951	0.165779	0.034627	2.9279	0.181639	0.310261	0.209571	0.222203	0.257966	1.01383	0.0123319	0.00500858	0.0111615	0.175942	0.983707	-18026.4	0	-462.439
	HSLC_3rd_codon_position_only_4_runs_combined	89280000	-18502.7	-471.213	-18031.5	1.1427	2022.69	30.2927	0.925979	2022.91	262.763	5.74453	0.256741	2.55447	0.180714	0.0356777	2.80111	0.171292	0.314596	0.214469	0.226913	0.244022	1.10974	0.0124015	0.00495256	0.0112301	0.178067	0.983707	-18031.5	0	-459.263
	HSLC_3rd_codon_position_only_4_runs_combined	89360000	-18523.6	-496.578	-18027	1.16655	2022.67	32.8789	0.929771	2022.9	831.848	7.00339	0.342892	2.22584	0.213257	0.0413959	2.97457	0.202046	0.314215	0.208829	0.2339	0.243056	1.03703	0.0114911	0.00440447	0.0103002	0.183094	0.983707	-18027	0	-482.573
	HSLC_3rd_codon_position_only_4_runs_combined	89440000	-18514.7	-478.217	-18036.5	1.20091	2022.63	31.5435	0.917158	2022.92	495.634	6.49271	0.296489	2.29797	0.199928	0.0397452	2.92449	0.241386	0.308294	0.209024	0.229285	0.253397	1.06053	0.0116828	0.00493112	0.0105831	0.170974	0.983707	-18036.5	0	-465.079
	HSLC_3rd_codon_position_only_4_runs_combined	89520000	-18528.8	-508.317	-18020.5	1.19355	2022.64	33.9646	0.930946	2022.9	432.181	6.09095	0.281178	2.34437	0.149133	0.0205038	2.94902	0.255802	0.323318	0.20925	0.23034	0.237091	0.948822	0.0113998	0.00436821	0.0101935	0.183129	0.983707	-18020.5	0	-496.098
	HSLC_3rd_codon_position_only_4_runs_combined	89600000	-18565.3	-546.366	-18019	1.20252	2022.63	35.8373	0.952403	2022.88	849.914	6.45227	0.37733	2.37401	0.162018	0.0265929	2.85442	0.205636	0.29943	0.218236	0.23462	0.247713	0.825394	0.0104635	0.005145	0.00973754	0.14943	0.983707	-18019	0	-533.269
	HSLC_3rd_codon_position_only_4_runs_combined	89680000	-18550.9	-535.956	-18014.9	1.33309	2022.5	35.5031	0.916729	2022.92	437.502	5.77998	0.226775	2.49576	0.173794	0.0323246	2.87386	0.197489	0.314456	0.207973	0.231649	0.245922	1.12097	0.0100568	0.00542673	0.00943653	0.134767	0.983707	-18014.9	0	-523.598
	HSLC_3rd_codon_position_only_4_runs_combined	89760000	-18535.1	-516.349	-18018.7	1.19129	2022.64	33.1697	0.937837	2022.9	212.669	5.14667	0.281271	2.41532	0.187667	0.0388035	2.78272	0.294213	0.314814	0.221228	0.227522	0.236436	0.959639	0.0114629	0.00501894	0.0105754	0.166074	0.983707	-18018.7	0	-505.567
	HSLC_3rd_codon_position_only_4_runs_combined	89840000	-18529.6	-519.889	-18009.7	1.30693	2022.53	34.2999	0.944354	2022.89	410.287	5.80355	0.375977	2.5298	0.172781	0.049639	2.64995	0.221851	0.307109	0.221599	0.233957	0.237335	0.920385	0.0106085	0.00486688	0.00974839	0.159588	0.983707	-18009.7	0	-508.013
	HSLC_3rd_codon_position_only_4_runs_combined	89920000	-18553	-507.251	-18045.8	1.20267	2022.63	33.304	0.914185	2022.92	480.094	6.15027	0.357716	2.33143	0.189563	0.0445714	2.79362	0.283092	0.315078	0.219963	0.222932	0.242027	1.26448	0.0115297	0.0039799	0.0103092	0.195086	0.983707	-18045.8	0	-494.238
	HSLC_3rd_codon_position_only_4_runs_combined	90000000	-18531.2	-510.588	-18020.6	1.23042	2022.6	33.391	0.920739	2022.91	690.082	6.35131	0.321261	2.49136	0.161611	0.0377342	2.7254	0.262632	0.311675	0.218048	0.227569	0.242708	1.00635	0.0119459	0.00465807	0.0107236	0.181015	0.983707	-18020.6	0	-497.434
	HSLC_3rd_codon_position_only_4_runs_combined	90080000	-18536.5	-512.766	-18023.8	1.21153	2022.62	34.8114	0.931552	2022.9	925.499	6.88183	0.288729	2.31333	0.180908	0.0273654	2.94591	0.243751	0.327599	0.213102	0.229138	0.230161	0.88475	0.0108163	0.00335464	0.00941891	0.206185	0.983707	-18023.8	0	-499.361
	HSLC_3rd_codon_position_only_4_runs_combined	90160000	-18530.2	-528.056	-18002.1	1.24034	2022.59	34.126	0.908956	2022.92	356.626	5.601	0.298032	2.37078	0.184626	0.0221656	2.8727	0.251699	0.312552	0.212925	0.234574	0.239949	0.844421	0.0107359	0.00588904	0.0101075	0.132047	0.983707	-18002.1	0	-516.5
	HSLC_3rd_codon_position_only_4_runs_combined	90240000	-18537.4	-514.797	-18022.6	1.20342	2022.63	33.0799	0.954348	2022.88	332.925	5.65276	0.260771	2.30865	0.157211	0.0486268	2.96473	0.26001	0.313592	0.210967	0.23735	0.238091	1.28562	0.0115662	0.00506426	0.0106902	0.166071	0.983707	-18022.6	0	-502.381
	HSLC_3rd_codon_position_only_4_runs_combined	90320000	-18518.7	-500.755	-18017.9	1.24364	2022.59	32.9039	0.919854	2022.91	552.787	6.40026	0.40282	2.33447	0.166414	0.0615659	2.81255	0.222184	0.31407	0.206736	0.234781	0.244414	0.985486	0.0109908	0.00365987	0.00987167	0.19894	0.983707	-18017.9	0	-487.953
	HSLC_3rd_codon_position_only_4_runs_combined	90400000	-18532.5	-499.849	-18032.7	1.22798	2022.6	32.8902	0.930359	2022.9	339.552	5.78234	0.287036	2.4685	0.168367	0.0729347	2.8217	0.181463	0.312747	0.212526	0.231644	0.243083	0.725543	0.0108112	0.00448168	0.00987113	0.173324	0.983707	-18032.7	0	-488.569
	HSLC_3rd_codon_position_only_4_runs_combined	90480000	-18479.8	-445.524	-18034.3	1.15697	2022.68	29.5737	0.919783	2022.91	447.551	6.70365	0.343912	2.5078	0.162643	0.0306296	2.74221	0.212801	0.309116	0.216233	0.236722	0.237929	0.955332	0.0134476	0.00439852	0.0118145	0.200811	0.983707	-18034.3	0	-432.434
	HSLC_3rd_codon_position_only_4_runs_combined	90560000	-18491.7	-471.233	-18020.5	1.18739	2022.65	30.939	0.930503	2022.9	337.639	6.0884	0.333875	2.45696	0.16962	0.0492326	2.77059	0.219721	0.302524	0.216948	0.234416	0.246113	0.884209	0.0131755	0.00474455	0.0117696	0.190382	0.983707	-18020.5	0	-459.15
	HSLC_3rd_codon_position_only_4_runs_combined	90640000	-18518.3	-480.628	-18037.7	1.16482	2022.67	30.4633	0.896575	2022.94	684.069	6.8591	0.299579	2.32662	0.171281	0.0462362	2.90762	0.248665	0.31463	0.213911	0.233294	0.238165	1.07993	0.0121752	0.00581658	0.0112401	0.153731	0.983707	-18037.7	0	-466.575
	HSLC_3rd_codon_position_only_4_runs_combined	90720000	-18525	-513.339	-18011.7	1.236	2022.6	34.293	0.911594	2022.92	418.561	5.82944	0.276605	2.36733	0.185136	0.039663	2.8892	0.242073	0.307948	0.225444	0.227922	0.238686	0.832088	0.0119079	0.00454867	0.0107825	0.183504	0.983707	-18011.7	0	-501.542
	HSLC_3rd_codon_position_only_4_runs_combined	90800000	-18529.7	-495.813	-18033.9	1.16563	2022.67	32.0343	0.892384	2022.94	830.757	7.01718	0.315621	2.52762	0.138998	0.0234447	2.7947	0.199624	0.307958	0.216341	0.230272	0.24543	1.03564	0.0115678	0.00508782	0.0105974	0.165458	0.983707	-18033.9	0	-481.653
	HSLC_3rd_codon_position_only_4_runs_combined	90880000	-18538.5	-528.269	-18010.3	1.20476	2022.63	34.92	0.964426	2022.87	481.721	6.06694	0.26464	2.37335	0.19633	0.026927	2.92699	0.211757	0.315376	0.217164	0.236051	0.231409	0.871787	0.0108163	0.00457657	0.00989268	0.170652	0.983707	-18010.3	0	-516.087
	HSLC_3rd_codon_position_only_4_runs_combined	90960000	-18523.4	-500.088	-18023.3	1.20881	2022.62	33.3901	0.908261	2022.92	447.454	6.19234	0.247568	2.45161	0.170884	0.0336009	2.90171	0.194633	0.313273	0.218476	0.230034	0.238217	0.894032	0.011442	0.00370389	0.0101911	0.20188	0.983707	-18023.3	0	-487.885
	HSLC_3rd_codon_position_only_4_runs_combined	91040000	-18532.4	-526.266	-18006.2	1.17117	2022.66	35.6213	0.901817	2022.93	2358.59	7.94364	0.300348	2.33535	0.163353	0.028375	2.92764	0.244931	0.315869	0.205919	0.224999	0.253214	0.948391	0.010578	0.00424566	0.00956498	0.177436	0.983707	-18006.2	0	-510.574
	HSLC_3rd_codon_position_only_4_runs_combined	91120000	-18510.5	-501.554	-18008.9	1.21688	2022.62	33.0538	0.905635	2022.93	3108.57	8.53465	0.314261	2.39796	0.176326	0.0510951	2.88455	0.175808	0.304601	0.219854	0.234258	0.241287	0.918746	0.0116635	0.00504268	0.0106152	0.16778	0.983707	-18008.9	0	-484.832
	HSLC_3rd_codon_position_only_4_runs_combined	91200000	-18552.8	-527.156	-18025.7	1.23016	2022.6	35.8388	0.970637	2022.86	1138.13	7.0553	0.298636	2.47277	0.201434	0.0391346	2.79668	0.191341	0.303504	0.212145	0.238934	0.245417	1.02858	0.0103032	0.00420476	0.00931203	0.175333	0.983707	-18025.7	0	-512.96
	HSLC_3rd_codon_position_only_4_runs_combined	91280000	-18490.4	-491.853	-17998.5	1.25504	2022.58	32.1948	0.945867	2022.89	1118.66	7.31353	0.288	2.35102	0.167918	0.0318318	2.92537	0.235859	0.315586	0.214068	0.22322	0.247126	0.965826	0.0110618	0.00390624	0.00992243	0.19258	0.983707	-17998.5	0	-477.44
	HSLC_3rd_codon_position_only_4_runs_combined	91360000	-18538.6	-508.752	-18029.9	1.15345	2022.68	33.5158	0.958142	2022.87	496.878	6.26589	0.244596	2.42859	0.195432	0.0640324	2.82043	0.246925	0.314958	0.214392	0.23267	0.23798	0.867281	0.0111645	0.00438152	0.0100642	0.180225	0.983707	-18029.9	0	-496.362
	HSLC_3rd_codon_position_only_4_runs_combined	91440000	-18508	-492.433	-18015.5	1.26225	2022.57	32.4817	0.954358	2022.88	257.854	5.50262	0.323205	2.32909	0.18588	0.0251341	2.90218	0.234507	0.314354	0.205041	0.226844	0.253761	1.33993	0.0112847	0.00361656	0.0100924	0.202904	0.983707	-18015.5	0	-480.568
	HSLC_3rd_codon_position_only_4_runs_combined	91520000	-18546.6	-530.559	-18016	1.2179	2022.61	34.4327	0.897339	2022.94	747.913	6.71154	0.269077	2.60203	0.204503	0.0470262	2.61183	0.265532	0.305808	0.218836	0.232436	0.24292	1.08309	0.0110662	0.00519819	0.0102935	0.1562	0.983707	-18016	0	-516.727
	HSLC_3rd_codon_position_only_4_runs_combined	91600000	-18522.6	-493.523	-18029.1	1.19411	2022.64	31.4648	0.960039	2022.87	388.84	6.01964	0.310424	2.33177	0.172381	0.0477453	2.88867	0.249006	0.313883	0.214863	0.228433	0.242821	0.957362	0.0117695	0.00580377	0.0108858	0.148997	0.983707	-18029.1	0	-481.17
	HSLC_3rd_codon_position_only_4_runs_combined	91680000	-18509.2	-473.982	-18035.2	1.25257	2022.58	30.5236	0.90785	2022.93	718.18	6.99555	0.331733	2.54522	0.238748	0.0366442	2.64086	0.206802	0.314613	0.213833	0.229456	0.242098	1.0923	0.0121851	0.00495249	0.0111186	0.175852	0.983707	-18035.2	0	-459.805
	HSLC_3rd_codon_position_only_4_runs_combined	91760000	-18522.7	-489.918	-18032.7	1.15992	2022.67	31.5379	0.913666	2022.92	197.827	5.1787	0.264762	2.33167	0.190656	0.038973	2.93353	0.240405	0.312414	0.217277	0.230587	0.239721	0.881866	0.0119301	0.00547495	0.011015	0.159542	0.983707	-18032.7	0	-479.232
	HSLC_3rd_codon_position_only_4_runs_combined	91840000	-18527.6	-482.449	-18045.2	1.15677	2022.68	32.0442	0.905684	2022.93	362.54	5.92379	0.239589	2.21174	0.22664	0.0373454	3.02089	0.263788	0.3123	0.223377	0.231398	0.232925	0.996274	0.01196	0.00392877	0.0105652	0.200365	0.983707	-18045.2	0	-470.459
	HSLC_3rd_codon_position_only_4_runs_combined	91920000	-18513.5	-494.703	-18018.8	1.17658	2022.66	32.4368	0.90371	2022.93	851.937	7.11016	0.329402	2.276	0.144151	0.0370751	2.95637	0.256996	0.326174	0.200975	0.226444	0.246407	0.983136	0.0113985	0.00499486	0.0103756	0.165962	0.983707	-18018.8	0	-480.585
	HSLC_3rd_codon_position_only_4_runs_combined	92000000	-18521.5	-497.928	-18023.6	1.20199	2022.63	32.3987	0.913749	2022.92	871.377	6.89427	0.31646	2.44008	0.146671	0.0333296	2.85925	0.204206	0.311725	0.213011	0.223962	0.251302	1.05533	0.0113967	0.00549563	0.0104973	0.152354	0.983707	-18023.6	0	-483.787
	HSLC_3rd_codon_position_only_4_runs_combined	92080000	-18528	-528.933	-17999.1	1.24573	2022.59	36.1043	0.915868	2022.92	859.507	6.55433	0.241827	2.40214	0.185727	0.0521202	2.90148	0.216697	0.314028	0.209124	0.234616	0.242231	0.912869	0.0105638	0.00386512	0.00949887	0.188563	0.983707	-17999.1	0	-515.766
	HSLC_3rd_codon_position_only_4_runs_combined	92160000	-18539	-521.247	-18017.8	1.19123	2022.64	35.4276	0.926222	2022.91	644.151	6.34015	0.336783	2.44419	0.13094	0.060796	2.76614	0.261147	0.314258	0.215624	0.21437	0.255749	1.00984	0.0111652	0.00462924	0.0100372	0.173301	0.983707	-18017.8	0	-508.274
	HSLC_3rd_codon_position_only_4_runs_combined	92240000	-18522.7	-510.563	-18012.2	1.1848	2022.65	33.4131	0.882252	2022.95	1117.61	7.29934	0.278395	2.43363	0.177916	0.043104	2.82197	0.244985	0.31996	0.223962	0.217753	0.238325	1.02009	0.0111806	0.00439808	0.0101881	0.179939	0.983707	-18012.2	0	-495.971
	HSLC_3rd_codon_position_only_4_runs_combined	92320000	-18514.8	-497.578	-18017.2	1.20542	2022.63	32.0195	0.912068	2022.92	348.292	5.86819	0.291792	2.30545	0.19512	0.0482674	2.93451	0.224866	0.321065	0.209378	0.229128	0.240429	1.11973	0.0111836	0.00471487	0.0102703	0.171129	0.983707	-18017.2	0	-485.303
	HSLC_3rd_codon_position_only_4_runs_combined	92400000	-18506.7	-464.519	-18042.2	1.19481	2022.64	30.1144	0.897123	2022.94	232.309	5.66391	0.305739	2.31849	0.192322	0.0436227	2.88917	0.250649	0.310455	0.212419	0.225548	0.251579	0.863467	0.0124436	0.00547251	0.011376	0.16547	0.983707	-18042.2	0	-453.198
	HSLC_3rd_codon_position_only_4_runs_combined	92480000	-18516.2	-485.08	-18031.1	1.17918	2022.65	31.3952	0.905416	2022.93	755.02	6.98801	0.261851	2.48286	0.195255	0.0771666	2.76821	0.214657	0.308706	0.214257	0.228481	0.248557	1.07443	0.0122222	0.00514652	0.0110992	0.171286	0.983707	-18031.1	0	-470.924
	HSLC_3rd_codon_position_only_4_runs_combined	92560000	-18540.9	-509.086	-18031.9	1.19607	2022.64	33.7432	0.900871	2022.93	372.339	5.85233	0.303505	2.34389	0.158342	0.049698	2.91488	0.229686	0.316321	0.207611	0.232607	0.243461	0.842436	0.0108309	0.0047815	0.00992777	0.164949	0.983707	-18031.9	0	-497.395
	HSLC_3rd_codon_position_only_4_runs_combined	92640000	-18527.3	-494.61	-18032.6	1.14197	2022.69	31.8652	0.900334	2022.93	532.393	6.30386	0.247927	2.47403	0.165645	0.0183803	2.88033	0.213686	0.306852	0.211576	0.240068	0.241504	0.940759	0.0119697	0.00510669	0.0109496	0.169557	0.983707	-18032.6	0	-481.757
	HSLC_3rd_codon_position_only_4_runs_combined	92720000	-18518.5	-500.081	-18018.4	1.15929	2022.67	32.2343	0.905029	2022.93	542.558	6.47047	0.27275	2.40183	0.178163	0.0325549	2.91916	0.195539	0.314805	0.220961	0.229407	0.234828	1.04874	0.0115791	0.00565561	0.0107217	0.150438	0.983707	-18018.4	0	-486.795
	HSLC_3rd_codon_position_only_4_runs_combined	92800000	-18552.6	-538.192	-18014.4	1.21551	2022.62	34.6534	0.909998	2022.92	1585.06	7.54524	0.267367	2.3642	0.166475	0.0257213	2.96285	0.213388	0.325245	0.201168	0.234652	0.238935	1.12107	0.0101958	0.00550996	0.00962012	0.13452	0.983707	-18014.4	0	-522.706
	HSLC_3rd_codon_position_only_4_runs_combined	92880000	-18534	-514.111	-18019.9	1.18999	2022.64	34.8112	0.926628	2022.91	1585.14	7.55184	0.303597	2.26652	0.183088	0.0384415	2.98724	0.221112	0.311753	0.219414	0.230514	0.238319	0.96228	0.010966	0.00380235	0.00973184	0.194595	0.983707	-18019.9	0	-499.227
	HSLC_3rd_codon_position_only_4_runs_combined	92960000	-18561	-519.972	-18041.1	1.21423	2022.62	34.3085	0.898637	2022.93	301.466	5.40551	0.252905	2.60735	0.143824	0.0371955	2.76932	0.189404	0.310664	0.212573	0.222188	0.254576	0.776759	0.0107003	0.00435716	0.00976312	0.175614	0.983707	-18041.1	0	-509.136
	HSLC_3rd_codon_position_only_4_runs_combined	93040000	-18503.5	-496.674	-18006.8	1.22097	2022.61	33.3457	0.905792	2022.93	667.175	6.62586	0.326496	2.358	0.190471	0.0168492	2.89084	0.217343	0.30898	0.216492	0.223412	0.251116	1.00255	0.0117894	0.00450678	0.0105407	0.183414	0.983707	-18006.8	0	-483.321
	HSLC_3rd_codon_position_only_4_runs_combined	93120000	-18534.5	-503.547	-18030.9	1.15805	2022.67	32.8462	0.928973	2022.9	1504.44	7.58505	0.294999	2.40446	0.226954	0.0431204	2.82003	0.210437	0.312914	0.209304	0.246277	0.231505	0.766019	0.0118075	0.00489191	0.010642	0.173397	0.983707	-18030.9	0	-488.833
	HSLC_3rd_codon_position_only_4_runs_combined	93200000	-18517	-521.513	-17995.5	1.19197	2022.64	34.4124	0.934799	2022.9	248.19	5.23355	0.250708	2.40664	0.149207	0.0600234	2.88264	0.250776	0.329718	0.205327	0.220133	0.244821	1.09124	0.0103497	0.00406096	0.00936098	0.180249	0.983707	-17995.5	0	-510.509
	HSLC_3rd_codon_position_only_4_runs_combined	93280000	-18493.8	-483.399	-18010.4	1.17359	2022.66	31.9335	0.912509	2022.92	213.972	5.36999	0.284998	2.33696	0.142418	0.0360361	2.94177	0.257817	0.318987	0.215182	0.230197	0.235633	1.06529	0.0119218	0.00462686	0.0106937	0.181588	0.983707	-18010.4	0	-472.255
	HSLC_3rd_codon_position_only_4_runs_combined	93360000	-18524.8	-510.405	-18014.4	1.21031	2022.62	33.1998	0.914684	2022.92	554.525	6.48789	0.313734	2.43284	0.179331	0.0525015	2.83409	0.187506	0.310532	0.210823	0.238156	0.240488	0.873487	0.0105978	0.0048225	0.00978772	0.16074	0.983707	-18014.4	0	-497.59
	HSLC_3rd_codon_position_only_4_runs_combined	93440000	-18504.6	-476.215	-18028.4	1.22833	2022.6	30.8812	0.887822	2022.95	474.864	6.50611	0.302034	2.41128	0.131611	0.0299732	2.87617	0.248927	0.321972	0.206066	0.22771	0.244251	1.25339	0.0116795	0.00564293	0.0107507	0.152065	0.983707	-18028.4	0	-462.612
	HSLC_3rd_codon_position_only_4_runs_combined	93520000	-18507.8	-486.54	-18021.2	1.24808	2022.58	31.5158	0.889137	2022.94	668.998	6.68844	0.298636	2.43003	0.152692	0.0408231	2.86486	0.212958	0.318264	0.2169	0.223351	0.241485	1.17016	0.0114135	0.00487139	0.0104562	0.169503	0.983707	-18021.2	0	-472.664
	HSLC_3rd_codon_position_only_4_runs_combined	93600000	-18519.9	-490.551	-18029.3	1.24383	2022.59	32.266	0.923044	2022.91	279.824	5.655	0.26759	2.28985	0.193364	0.0517743	2.92946	0.267967	0.308288	0.214382	0.232202	0.245128	1.08183	0.0116862	0.004021	0.0105041	0.195434	0.983707	-18029.3	0	-478.876
	HSLC_3rd_codon_position_only_4_runs_combined	93680000	-18506.3	-482.194	-18024.1	1.28465	2022.55	31.2946	0.92467	2022.91	149.26	5.14016	0.275696	2.36011	0.149044	0.0881219	2.8753	0.251728	0.322452	0.217002	0.214532	0.246014	1.00409	0.0124432	0.00494461	0.011292	0.178685	0.983707	-18024.1	0	-471.637
	HSLC_3rd_codon_position_only_4_runs_combined	93760000	-18522.3	-505.541	-18016.7	1.1582	2022.67	33.0539	0.916777	2022.92	3397.48	8.62318	0.324059	2.31469	0.171433	0.0284162	2.92016	0.24125	0.316186	0.215611	0.227249	0.240953	0.739542	0.0118767	0.00368154	0.0104808	0.206239	0.983707	-18016.7	0	-489.182
	HSLC_3rd_codon_position_only_4_runs_combined	93840000	-18546.5	-522.542	-18023.9	1.23411	2022.6	34.1054	0.909164	2022.92	1514.33	7.59194	0.317433	2.5088	0.142039	0.0341269	2.80248	0.195124	0.32655	0.210411	0.223447	0.239593	1.02443	0.0107315	0.00540526	0.00997646	0.145754	0.983707	-18023.9	0	-507.27
	HSLC_3rd_codon_position_only_4_runs_combined	93920000	-18545.8	-513.141	-18032.6	1.22984	2022.6	33.4625	0.90782	2022.93	119.727	4.33372	0.283329	2.2868	0.174717	0.0426007	2.96483	0.247721	0.314532	0.213558	0.228813	0.243096	0.872966	0.0101626	0.0052481	0.0094252	0.141852	0.983707	-18032.6	0	-504.042
	HSLC_3rd_codon_position_only_4_runs_combined	94000000	-18520.5	-502.684	-18017.8	1.19203	2022.64	32.9617	0.882551	2022.95	1025.34	7.11343	0.269903	2.28974	0.162044	0.0650529	2.98983	0.223427	0.313643	0.20869	0.230709	0.246958	0.807089	0.0111833	0.00388771	0.0100851	0.194313	0.983707	-18017.8	0	-488.861
	HSLC_3rd_codon_position_only_4_runs_combined	94080000	-18541.1	-519.604	-18021.5	1.23939	2022.59	34.5466	0.927448	2022.91	687.73	6.56634	0.32757	2.25895	0.185035	0.0351594	2.96386	0.229427	0.317927	0.216741	0.231949	0.233383	1.03641	0.0110608	0.00442272	0.0100265	0.177909	0.983707	-18021.5	0	-506.258
	HSLC_3rd_codon_position_only_4_runs_combined	94160000	-18506.6	-488.977	-18017.6	1.18275	2022.65	31.7505	0.917958	2022.91	609.872	6.77135	0.287435	2.30125	0.186193	0.0583435	2.93453	0.232252	0.301507	0.211194	0.236676	0.250623	1.09973	0.0116913	0.00578995	0.0107909	0.148346	0.983707	-18017.6	0	-475.166
	HSLC_3rd_codon_position_only_4_runs_combined	94240000	-18518.4	-470.386	-18048	1.13966	2022.69	29.7071	0.910245	2022.92	257.439	5.59248	0.201394	2.44131	0.191772	0.0822917	2.87758	0.205647	0.313563	0.213472	0.226912	0.246053	0.962493	0.0132968	0.00530063	0.0120385	0.178289	0.983707	-18048	0	-458.804
	HSLC_3rd_codon_position_only_4_runs_combined	94320000	-18508.7	-491.921	-18016.7	1.15855	2022.67	31.4232	0.887383	2022.95	391.388	6.04565	0.290284	2.39189	0.173494	0.0260313	2.90406	0.214234	0.319976	0.208747	0.222513	0.248764	0.997281	0.0123023	0.00601435	0.0113686	0.150301	0.983707	-18016.7	0	-479.404
	HSLC_3rd_codon_position_only_4_runs_combined	94400000	-18512.7	-495.107	-18017.5	1.15328	2022.68	31.2873	0.925713	2022.91	422.001	6.01653	0.251408	2.43978	0.127883	0.0376952	2.90183	0.24141	0.323675	0.209848	0.221351	0.245127	0.86865	0.0123428	0.00571208	0.0114216	0.158347	0.983707	-18017.5	0	-482.788
	HSLC_3rd_codon_position_only_4_runs_combined	94480000	-18524.8	-520.236	-18004.5	1.24536	2022.59	35.0911	0.927651	2022.91	765.1	6.6959	0.25624	2.41915	0.180409	0.0370983	2.81886	0.288246	0.308072	0.212784	0.230525	0.248618	0.809241	0.0103046	0.00455398	0.0094083	0.164803	0.983707	-18004.5	0	-507.16
	HSLC_3rd_codon_position_only_4_runs_combined	94560000	-18519.9	-522.919	-17997	1.19396	2022.64	34.3063	0.943196	2022.89	801.249	6.73425	0.327719	2.4967	0.137407	0.0190692	2.77565	0.243455	0.320129	0.206083	0.233836	0.239951	1.02471	0.0108365	0.00451804	0.00986856	0.17258	0.983707	-17997	0	-509.269
	HSLC_3rd_codon_position_only_4_runs_combined	94640000	-18543.8	-523.893	-18019.9	1.20629	2022.63	34.6586	0.941603	2022.89	420.848	5.94449	0.358241	2.37595	0.19111	0.0690248	2.84424	0.161427	0.321259	0.199822	0.238493	0.240426	1.20011	0.0104569	0.00451597	0.00960339	0.167931	0.983707	-18019.9	0	-511.326
	HSLC_3rd_codon_position_only_4_runs_combined	94720000	-18512	-517.394	-17994.6	1.21452	2022.62	33.4645	0.942379	2022.89	867.464	6.93132	0.272862	2.38188	0.180355	0.0288301	2.8168	0.319272	0.306481	0.22092	0.227903	0.244696	1.06548	0.0113692	0.00439167	0.0103561	0.18216	0.983707	-17994.6	0	-503.321
	HSLC_3rd_codon_position_only_4_runs_combined	94800000	-18519.9	-510.116	-18009.8	1.21795	2022.61	33.6478	0.91008	2022.92	725.685	6.57181	0.266222	2.35069	0.161486	0.0395584	2.90104	0.281001	0.314836	0.218943	0.217511	0.24871	1.14049	0.010986	0.00411303	0.00994934	0.185889	0.983707	-18009.8	0	-496.514
	HSLC_3rd_codon_position_only_4_runs_combined	94880000	-18543.8	-507.917	-18035.9	1.20297	2022.63	33.4198	0.936895	2022.9	1003.78	7.08907	0.301908	2.28959	0.187517	0.0754358	2.8954	0.250149	0.314257	0.206107	0.2417	0.237936	0.959842	0.0113042	0.00530307	0.0103702	0.156389	0.983707	-18035.9	0	-493.683
	HSLC_3rd_codon_position_only_4_runs_combined	94960000	-18544.9	-527.181	-18017.7	1.2435	2022.59	35.0648	0.920543	2022.91	440.816	6.02298	0.318817	2.43708	0.120358	0.046839	2.83392	0.242987	0.322889	0.206294	0.224669	0.246148	1.03469	0.0108376	0.0042696	0.00987674	0.179752	0.983707	-18017.7	0	-514.841
	HSLC_3rd_codon_position_only_4_runs_combined	95040000	-18542.2	-518.011	-18024.2	1.25489	2022.58	34.3473	0.916141	2022.92	623.746	6.50905	0.231533	2.44808	0.19582	0.0501217	2.83332	0.241123	0.317796	0.213224	0.230486	0.238494	1.54065	0.0105886	0.00469346	0.00967373	0.164394	0.983707	-18024.2	0	-503.811
	HSLC_3rd_codon_position_only_4_runs_combined	95120000	-18532.4	-505.459	-18026.9	1.21244	2022.62	34.0288	0.901532	2022.93	559.551	6.33361	0.261874	2.36138	0.168215	0.054048	2.90966	0.24482	0.309243	0.215827	0.225401	0.249528	0.926435	0.0108776	0.00432972	0.00982583	0.178477	0.983707	-18026.9	0	-492.799
	HSLC_3rd_codon_position_only_4_runs_combined	95200000	-18533.1	-521.747	-18011.4	1.22653	2022.61	34.3563	0.935596	2022.9	492.571	6.22615	0.285742	2.41275	0.190266	0.0374891	2.89458	0.17917	0.299892	0.218339	0.230843	0.250926	0.938845	0.01126	0.00439307	0.0102248	0.180946	0.983707	-18011.4	0	-509.24
	HSLC_3rd_codon_position_only_4_runs_combined	95280000	-18556.4	-510.031	-18046.4	1.23495	2022.6	33.4028	0.932453	2022.9	300.889	5.49121	0.337525	2.43644	0.219027	0.0310168	2.772	0.203989	0.308762	0.211106	0.228272	0.25186	1.09648	0.0115522	0.00525303	0.010579	0.160841	0.983707	-18046.4	0	-498.315
	HSLC_3rd_codon_position_only_4_runs_combined	95360000	-18521.5	-502.315	-18019.2	1.1889	2022.64	32.5493	0.902788	2022.93	104.508	4.32736	0.26314	2.34652	0.153409	0.0613249	2.92605	0.24956	0.322996	0.209133	0.232686	0.235186	0.86467	0.0115553	0.00566231	0.0106308	0.14995	0.983707	-18019.2	0	-493.231
	HSLC_3rd_codon_position_only_4_runs_combined	95440000	-18514.2	-506.87	-18007.3	1.243	2022.59	33.6894	0.921638	2022.91	728.212	6.81159	0.291702	2.34935	0.190827	0.0268123	2.96553	0.175776	0.322239	0.208036	0.23559	0.234135	1.23965	0.0110444	0.00500286	0.0101082	0.161381	0.983707	-18007.3	0	-492.728
	HSLC_3rd_codon_position_only_4_runs_combined	95520000	-18530.4	-515.133	-18015.2	1.2037	2022.63	34.224	0.949876	2022.88	340.609	5.76784	0.265252	2.56156	0.161154	0.0261876	2.75687	0.228972	0.321597	0.211187	0.222017	0.245198	0.922988	0.0103938	0.00334171	0.00921865	0.202579	0.983707	-18015.2	0	-503.731
	HSLC_3rd_codon_position_only_4_runs_combined	95600000	-18512.1	-491.915	-18020.1	1.18301	2022.65	31.8146	0.914947	2022.92	922.434	7.0847	0.333811	2.29285	0.176033	0.0741249	2.91886	0.204318	0.31309	0.212604	0.242051	0.232255	0.983941	0.0118097	0.00456239	0.0107067	0.182144	0.983707	-18020.1	0	-477.725
	HSLC_3rd_codon_position_only_4_runs_combined	95680000	-18503.8	-482.695	-18021.2	1.16976	2022.66	30.4889	0.920642	2022.91	357.017	6.01081	0.252995	2.36736	0.198215	0.0679657	2.86221	0.251257	0.313202	0.211	0.233642	0.242157	0.934267	0.0126096	0.00515372	0.0115523	0.175142	0.983707	-18021.2	0	-470.45
	HSLC_3rd_codon_position_only_4_runs_combined	95760000	-18501.5	-494.92	-18006.6	1.2442	2022.59	32.3153	0.912232	2022.92	351.096	6.01115	0.309108	2.37654	0.192155	0.0368646	2.8464	0.238935	0.323231	0.213062	0.227675	0.236032	0.89685	0.011273	0.00408339	0.0101623	0.189713	0.983707	-18006.6	0	-483.058
	HSLC_3rd_codon_position_only_4_runs_combined	95840000	-18507.3	-481.173	-18026.2	1.17092	2022.66	31.4543	0.91654	2022.92	806.281	7.06216	0.312847	2.44115	0.163571	0.0584149	2.84437	0.179647	0.306321	0.220579	0.221276	0.251823	0.976149	0.0116576	0.0042223	0.010415	0.189724	0.983707	-18026.2	0	-467.237
	HSLC_3rd_codon_position_only_4_runs_combined	95920000	-18518.1	-497.54	-18020.5	1.23031	2022.6	32.3744	0.911337	2022.92	182.422	5.15731	0.29505	2.36122	0.159109	0.0491585	2.88798	0.247479	0.320972	0.213282	0.229608	0.236137	1.07243	0.0116756	0.0059511	0.0108509	0.143906	0.983707	-18020.5	0	-486.578
	HSLC_3rd_codon_position_only_4_runs_combined	96000000	-18526.3	-514.579	-18011.8	1.26981	2022.56	34.9588	0.914159	2022.92	310.944	5.62195	0.293651	2.505	0.155007	0.0467256	2.81752	0.182103	0.31041	0.211264	0.231897	0.246429	0.995674	0.0104074	0.00422476	0.00944722	0.176009	0.983707	-18011.8	0	-503.13
	HSLC_3rd_codon_position_only_4_runs_combined	96080000	-18524.5	-518.826	-18005.7	1.21477	2022.62	33.7574	0.944184	2022.89	632.344	6.31385	0.224604	2.20378	0.16686	0.0563062	3.08478	0.263674	0.313573	0.206715	0.237696	0.242015	0.945244	0.0113757	0.00485108	0.0104203	0.169617	0.983707	-18005.7	0	-505.881
	HSLC_3rd_codon_position_only_4_runs_combined	96160000	-18531.6	-513.497	-18018.1	1.1787	2022.65	33.1019	0.920193	2022.91	470.19	6.09961	0.292023	2.41205	0.181619	0.047715	2.89424	0.172355	0.316356	0.205784	0.229862	0.247997	0.707962	0.0114878	0.00516821	0.0106433	0.162339	0.983707	-18018.1	0	-501.44
	HSLC_3rd_codon_position_only_4_runs_combined	96240000	-18515.4	-494.347	-18021.1	1.17205	2022.66	32.2156	0.904895	2022.93	1000.51	7.21673	0.265725	2.3805	0.176043	0.0366782	2.94363	0.197419	0.325598	0.213004	0.217318	0.24408	1.20545	0.0116808	0.00543195	0.0107038	0.157652	0.983707	-18021.1	0	-479.44
	HSLC_3rd_codon_position_only_4_runs_combined	96320000	-18532.6	-523.041	-18009.5	1.19293	2022.64	34.1268	0.93364	2022.9	457.205	6.07963	0.24522	2.29969	0.213814	0.0372538	2.98513	0.218889	0.320107	0.205867	0.227432	0.246594	0.870186	0.0112639	0.00468727	0.0103228	0.172827	0.983707	-18009.5	0	-510.827
	HSLC_3rd_codon_position_only_4_runs_combined	96400000	-18531.6	-535.458	-17996.1	1.26314	2022.57	35.7248	0.928939	2022.9	342.839	5.47593	0.282706	2.40658	0.204975	0.0302712	2.86797	0.207495	0.309123	0.208233	0.230835	0.251808	1.1768	0.0100017	0.00455622	0.00923112	0.160587	0.983707	-17996.1	0	-523.663
	HSLC_3rd_codon_position_only_4_runs_combined	96480000	-18523.5	-497.932	-18025.6	1.18214	2022.65	33.2975	0.934003	2022.9	357.876	5.89246	0.308668	2.39233	0.153715	0.0238266	2.9428	0.178665	0.310238	0.212349	0.227167	0.250246	1.08698	0.011187	0.00455827	0.0100512	0.175533	0.983707	-18025.6	0	-485.802
	HSLC_3rd_codon_position_only_4_runs_combined	96560000	-18536.6	-513.306	-18023.3	1.28963	2022.54	33.9457	0.919458	2022.91	735.067	6.72985	0.33846	2.54202	0.198442	0.0422629	2.66328	0.215538	0.305644	0.216827	0.229124	0.248405	0.994792	0.0118081	0.00414128	0.010669	0.193341	0.983707	-18023.3	0	-499.759
	HSLC_3rd_codon_position_only_4_runs_combined	96640000	-18527.6	-530.194	-17997.4	1.20563	2022.63	35.2675	0.921854	2022.91	570.689	6.2601	0.300571	2.31161	0.15414	0.0416702	2.96332	0.228689	0.319959	0.209175	0.233262	0.237605	0.944448	0.0109549	0.00518801	0.0100746	0.155014	0.983707	-17997.4	0	-517.452
	HSLC_3rd_codon_position_only_4_runs_combined	96720000	-18512.4	-519.02	-17993.4	1.19963	2022.63	34.6387	0.93689	2022.9	589.295	6.43341	0.283885	2.3693	0.168286	0.0266765	2.92184	0.230008	0.31507	0.212733	0.221491	0.250706	0.951485	0.0111024	0.00448466	0.010047	0.176633	0.983707	-17993.4	0	-506.131
	HSLC_3rd_codon_position_only_4_runs_combined	96800000	-18522.7	-517.708	-18005	1.24008	2022.59	34.0725	0.953478	2022.88	637.137	6.4074	0.312367	2.40425	0.169801	0.0259356	2.85789	0.229757	0.322668	0.20357	0.224552	0.249211	1.014	0.0107046	0.00416549	0.00969813	0.181265	0.983707	-18005	0	-504.682
	HSLC_3rd_codon_position_only_4_runs_combined	96880000	-18523	-520.267	-18002.8	1.20675	2022.63	34.0461	0.932455	2022.9	674.697	6.45532	0.240728	2.44146	0.16368	0.0336659	2.82804	0.292426	0.30713	0.225263	0.21969	0.247917	1.15285	0.0112238	0.00462039	0.010278	0.174222	0.983707	-18002.8	0	-506.732
	HSLC_3rd_codon_position_only_4_runs_combined	96960000	-18534	-520.401	-18013.6	1.24488	2022.59	33.3757	0.927405	2022.91	866.965	6.71588	0.274919	2.54493	0.162941	0.0716264	2.71279	0.232795	0.316751	0.209427	0.223084	0.250738	0.889797	0.0106671	0.00559329	0.0100125	0.139423	0.983707	-18013.6	0	-506.765
	HSLC_3rd_codon_position_only_4_runs_combined	97040000	-18559.5	-509.394	-18050.1	1.37807	2022.45	33.7673	0.906321	2022.93	149.456	4.71203	0.234334	2.38107	0.216368	0.0255117	2.86643	0.276296	0.299595	0.210201	0.246409	0.243795	1.11542	0.0114882	0.0047438	0.0104976	0.173827	0.983707	-18050.1	0	-499.159
	HSLC_3rd_codon_position_only_4_runs_combined	97120000	-18553.3	-529.802	-18023.4	1.24228	2022.59	34.9473	0.902426	2022.93	623.438	6.34884	0.258702	2.32548	0.173061	0.0435127	2.94624	0.252998	0.312723	0.211482	0.227177	0.248619	1.18341	0.0102628	0.0054597	0.00961713	0.137091	0.983707	-18023.4	0	-516.368
	HSLC_3rd_codon_position_only_4_runs_combined	97200000	-18552.2	-522.63	-18029.5	1.2116	2022.62	34.098	0.905617	2022.93	345.872	5.84206	0.282843	2.47391	0.206706	0.0631229	2.72904	0.244383	0.309091	0.229932	0.22355	0.237427	1.05101	0.011133	0.00546268	0.010363	0.149749	0.983707	-18029.5	0	-510.473
	HSLC_3rd_codon_position_only_4_runs_combined	97280000	-18507	-485.157	-18021.8	1.16368	2022.67	31.3707	0.927493	2022.91	415.74	6.27681	0.361291	2.42326	0.135443	0.0667904	2.7622	0.251012	0.314693	0.20253	0.229002	0.253776	1.34265	0.0125682	0.00455121	0.0112774	0.189746	0.983707	-18021.8	0	-471.821
	HSLC_3rd_codon_position_only_4_runs_combined	97360000	-18494.9	-471.033	-18023.9	1.20849	2022.62	29.5579	0.90289	2022.93	103.891	4.59134	0.332469	2.44127	0.185356	0.038071	2.80259	0.200245	0.311918	0.211	0.236712	0.24037	0.935745	0.0126212	0.00558967	0.0116681	0.164511	0.983707	-18023.9	0	-461.358
	HSLC_3rd_codon_position_only_4_runs_combined	97440000	-18503.4	-476.46	-18026.9	1.16224	2022.67	30.0665	0.919934	2022.91	289.938	5.8665	0.336484	2.44149	0.18459	0.0524883	2.78051	0.204442	0.317989	0.213812	0.226583	0.241616	1.03595	0.0121669	0.00478406	0.0111129	0.17999	0.983707	-18026.9	0	-464.425
	HSLC_3rd_codon_position_only_4_runs_combined	97520000	-18524.1	-489.511	-18034.6	1.14432	2022.69	31.5841	0.915764	2022.92	311.485	5.73638	0.231412	2.48926	0.193111	0.0290849	2.87587	0.181258	0.311886	0.223506	0.223325	0.241282	1.24135	0.0115563	0.00548648	0.0106193	0.154649	0.983707	-18034.6	0	-477.161
	HSLC_3rd_codon_position_only_4_runs_combined	97600000	-18532.7	-510.45	-18022.3	1.20235	2022.63	33.8626	0.925949	2022.91	342.379	5.78511	0.299926	2.42581	0.207906	0.0597849	2.78136	0.22521	0.310468	0.216471	0.234555	0.238507	1.2083	0.0111682	0.00404665	0.0100281	0.189678	0.983707	-18022.3	0	-498.276
	HSLC_3rd_codon_position_only_4_runs_combined	97680000	-18545.8	-508.326	-18037.5	1.1934	2022.64	33.6378	0.916597	2022.92	628.908	6.55648	0.243	2.44995	0.17636	0.0257496	2.83105	0.273893	0.31846	0.220183	0.225516	0.23584	0.705692	0.0113921	0.00461329	0.010324	0.176315	0.983707	-18037.5	0	-495.682
	HSLC_3rd_codon_position_only_4_runs_combined	97760000	-18539.8	-513.338	-18026.5	1.23043	2022.6	33.6727	0.908854	2022.92	471.258	6.1311	0.27087	2.40704	0.197419	0.0666913	2.85376	0.20422	0.325921	0.212059	0.221355	0.240664	1.24517	0.0108582	0.00483596	0.00998232	0.163737	0.983707	-18026.5	0	-500.309
	HSLC_3rd_codon_position_only_4_runs_combined	97840000	-18547.2	-512.407	-18034.8	1.22271	2022.61	34.0385	0.900566	2022.93	631.601	6.57063	0.31569	2.33778	0.134724	0.0903627	2.84226	0.279179	0.312812	0.215669	0.222113	0.249406	1.14685	0.0108033	0.00484711	0.0098924	0.162715	0.983707	-18034.8	0	-498.873
	HSLC_3rd_codon_position_only_4_runs_combined	97920000	-18510.1	-492.182	-18018	1.16204	2022.67	31.7666	0.904275	2022.93	309.194	5.81089	0.258836	2.37702	0.217076	0.0301426	2.8695	0.247425	0.31936	0.218288	0.228692	0.23366	1.2571	0.0120142	0.00483865	0.0109333	0.177006	0.983707	-18018	0	-479.76
	HSLC_3rd_codon_position_only_4_runs_combined	98000000	-18528.4	-501.3	-18027.1	1.19381	2022.64	32.1945	0.904548	2022.93	140.816	4.6108	0.327408	2.39783	0.202265	0.0427079	2.83446	0.195323	0.316675	0.211186	0.227367	0.244772	1.15191	0.0117157	0.00507695	0.0108119	0.16747	0.983707	-18027.1	0	-491.038
	HSLC_3rd_codon_position_only_4_runs_combined	98080000	-18523.8	-477.568	-18046.2	1.247	2022.59	31.0853	0.90583	2022.93	141.862	4.74809	0.306042	2.38949	0.202376	0.052927	2.79376	0.2554	0.315304	0.201293	0.231177	0.252226	0.873424	0.0115415	0.00582541	0.0107021	0.14543	0.983707	-18046.2	0	-467.668
	HSLC_3rd_codon_position_only_4_runs_combined	98160000	-18542.1	-511.185	-18030.9	1.21348	2022.62	32.2139	0.942431	2022.89	1194.48	7.29593	0.303215	2.4241	0.138644	0.0345001	2.81192	0.28762	0.313532	0.218804	0.228528	0.239136	1.22128	0.0115837	0.0058807	0.010805	0.14453	0.983707	-18030.9	0	-495.893
	HSLC_3rd_codon_position_only_4_runs_combined	98240000	-18530.7	-487.442	-18043.3	1.20349	2022.63	32.7043	0.916339	2022.92	660.507	6.64345	0.265464	2.55547	0.174271	0.0327236	2.73427	0.237803	0.310242	0.219261	0.218768	0.251729	0.809628	0.0118537	0.0035107	0.0103601	0.210634	0.983707	-18043.3	0	-474.6
	HSLC_3rd_codon_position_only_4_runs_combined	98320000	-18513.4	-501.659	-18011.7	1.26563	2022.57	33.1824	0.913926	2022.92	570.972	6.4436	0.229232	2.50888	0.183304	0.0465037	2.81359	0.218486	0.319263	0.212219	0.223871	0.244648	1.04211	0.0108268	0.00425552	0.009817	0.180037	0.983707	-18011.7	0	-488.612
	HSLC_3rd_codon_position_only_4_runs_combined	98400000	-18561.1	-516.792	-18044.3	1.19571	2022.64	32.6807	0.942621	2022.89	587.317	6.47704	0.342922	2.375	0.16833	0.0457988	2.88668	0.181266	0.310436	0.209196	0.233836	0.246532	1.1154	0.0105914	0.0053294	0.00991051	0.145906	0.983707	-18044.3	0	-503.344
	HSLC_3rd_codon_position_only_4_runs_combined	98480000	-18530.2	-494.395	-18035.8	1.21484	2022.62	32.2594	0.901056	2022.93	607.634	6.618	0.308442	2.40593	0.164104	0.0592552	2.79238	0.269886	0.305172	0.218738	0.226769	0.249321	1.2402	0.0123922	0.00555407	0.011327	0.162864	0.983707	-18035.8	0	-480.455
	HSLC_3rd_codon_position_only_4_runs_combined	98560000	-18507.5	-490.79	-18016.7	1.17527	2022.66	31.6512	0.896394	2022.94	995.027	7.2636	0.237267	2.5213	0.179541	0.070087	2.74015	0.251659	0.317276	0.216431	0.230956	0.235337	1.09051	0.0122482	0.00471843	0.0110962	0.182486	0.983707	-18016.7	0	-476.086
	HSLC_3rd_codon_position_only_4_runs_combined	98640000	-18510.7	-495.16	-18015.6	1.22564	2022.61	31.4301	0.909083	2022.92	538.593	6.35284	0.243354	2.47799	0.175688	0.0362629	2.81538	0.251319	0.318099	0.20762	0.22633	0.247952	1.04568	0.0119458	0.00613073	0.0111577	0.142832	0.983707	-18015.6	0	-481.891
	HSLC_3rd_codon_position_only_4_runs_combined	98720000	-18496.6	-473.725	-18022.9	1.19327	2022.64	30.2238	0.931595	2022.9	296.966	5.99312	0.267606	2.40757	0.168046	0.0759621	2.85944	0.221379	0.315811	0.212334	0.228157	0.243698	1.27539	0.011898	0.00467255	0.0107851	0.180142	0.983707	-18022.9	0	-461.129
	HSLC_3rd_codon_position_only_4_runs_combined	98800000	-18504.3	-489.787	-18014.6	1.15178	2022.68	31.8701	0.939653	2022.89	206.962	5.2627	0.331642	2.26466	0.189696	0.0449322	2.96052	0.208546	0.323887	0.210378	0.215539	0.250195	0.963897	0.0115194	0.00576746	0.0106044	0.146676	0.983707	-18014.6	0	-478.868
	HSLC_3rd_codon_position_only_4_runs_combined	98880000	-18503.1	-485.906	-18017.2	1.13191	2022.7	31.4964	0.921575	2022.91	360.14	5.88663	0.261924	2.38605	0.154732	0.0566097	2.89295	0.247732	0.320844	0.208235	0.227847	0.243074	1.027	0.0122042	0.00403424	0.0108977	0.19971	0.983707	-18017.2	0	-473.82
	HSLC_3rd_codon_position_only_4_runs_combined	98960000	-18495.3	-493.194	-18002.1	1.19124	2022.64	31.6122	0.918677	2022.91	888.612	7.16494	0.327371	2.42251	0.142891	0.0532486	2.79539	0.258595	0.320562	0.207232	0.22338	0.248826	1.23974	0.0114307	0.00482622	0.0104356	0.170933	0.983707	-18002.1	0	-478.438
	HSLC_3rd_codon_position_only_4_runs_combined	99040000	-18545.1	-522.36	-18022.7	1.27062	2022.56	34.4982	0.936375	2022.9	960.668	6.9112	0.234409	2.44986	0.148578	0.0277184	2.91542	0.224022	0.322578	0.21157	0.225641	0.240211	0.954966	0.0109632	0.00495537	0.0100986	0.161683	0.983707	-18022.7	0	-508.405
	HSLC_3rd_codon_position_only_4_runs_combined	99120000	-18529.3	-500.353	-18028.9	1.18568	2022.65	32.74	0.9365	2022.9	330.934	5.77225	0.293596	2.41311	0.200873	0.0239457	2.85674	0.21174	0.300402	0.212363	0.239272	0.247963	0.953383	0.0120446	0.00530774	0.0110041	0.165195	0.983707	-18028.9	0	-488.49
	HSLC_3rd_codon_position_only_4_runs_combined	99200000	-18530.2	-499.171	-18031.1	1.22486	2022.61	33.1201	0.893491	2022.94	1025.36	7.08468	0.304358	2.49381	0.1552	0.0388516	2.76354	0.244239	0.312893	0.211976	0.225927	0.249205	1.0417	0.0116631	0.00456137	0.0104968	0.18065	0.983707	-18031.1	0	-484.832
	HSLC_3rd_codon_position_only_4_runs_combined	99280000	-18541.7	-505.798	-18035.9	1.20288	2022.63	33.8114	0.922947	2022.91	465.094	6.09034	0.291556	2.35693	0.154059	0.064666	2.95013	0.182649	0.320113	0.203221	0.233425	0.243242	1.01611	0.0115633	0.00448569	0.010427	0.181643	0.983707	-18035.9	0	-493.314
	HSLC_3rd_codon_position_only_4_runs_combined	99360000	-18514.9	-505.935	-18008.9	1.21708	2022.62	32.2065	0.942996	2022.89	782.232	6.98539	0.261189	2.3294	0.189651	0.044565	2.96976	0.20543	0.305348	0.212828	0.235482	0.246342	1.29581	0.0120312	0.00556771	0.0110912	0.158351	0.983707	-18008.9	0	-491.253
	HSLC_3rd_codon_position_only_4_runs_combined	99440000	-18532	-508.454	-18023.5	1.19479	2022.64	33.136	0.943299	2022.89	866.322	7.09888	0.317944	2.39926	0.204672	0.0572771	2.81588	0.204965	0.311414	0.21843	0.229094	0.241061	0.922162	0.0112106	0.0048691	0.0102203	0.167164	0.983707	-18023.5	0	-494.479
	HSLC_3rd_codon_position_only_4_runs_combined	99520000	-18536.1	-503.766	-18032.4	1.2228	2022.61	32.7783	0.902594	2022.93	813.433	6.75406	0.262654	2.40844	0.15326	0.0468196	2.87494	0.253891	0.319957	0.210708	0.222342	0.246994	0.866352	0.0109128	0.00515389	0.0100601	0.155415	0.983707	-18032.4	0	-490.277
	HSLC_3rd_codon_position_only_4_runs_combined	99600000	-18532.7	-497.334	-18035.3	1.2088	2022.62	32.7308	0.900155	2022.93	413.075	6.12474	0.279389	2.30644	0.174676	0.0516323	2.96966	0.2182	0.306891	0.216446	0.219128	0.257535	0.905058	0.011299	0.00472468	0.0102443	0.172199	0.983707	-18035.3	0	-485.124
	HSLC_3rd_codon_position_only_4_runs_combined	99680000	-18525	-504.918	-18020.1	1.19942	2022.63	33.4447	0.894987	2022.94	1301.93	7.32186	0.328456	2.40253	0.171558	0.0245429	2.85481	0.218104	0.300902	0.218223	0.230539	0.250336	1.02507	0.0119917	0.00435291	0.0108215	0.189472	0.983707	-18020.1	0	-490.109
	HSLC_3rd_codon_position_only_4_runs_combined	99760000	-18556.7	-546.426	-18010.2	1.23061	2022.6	36.7127	0.991606	2022.84	1831.18	7.45035	0.293844	2.45701	0.152624	0.0615546	2.78176	0.253206	0.307883	0.220048	0.219631	0.252439	0.701345	0.0102472	0.00423031	0.00931434	0.173859	0.983707	-18010.2	0	-532.005
	HSLC_3rd_codon_position_only_4_runs_combined	99840000	-18514.4	-516.073	-17998.3	1.18317	2022.65	33.6443	0.908208	2022.92	645.188	6.60533	0.26341	2.4486	0.200297	0.0377012	2.7758	0.274199	0.315946	0.208418	0.227645	0.247991	0.787304	0.0108575	0.00493652	0.00998566	0.160859	0.983707	-17998.3	0	-503.164
	HSLC_3rd_codon_position_only_4_runs_combined	99920000	-18522.4	-487.086	-18035.3	1.18491	2022.65	31.874	0.920735	2022.91	310.495	5.86891	0.310953	2.41735	0.196617	0.0702749	2.8438	0.161003	0.307853	0.209896	0.234001	0.248251	0.976444	0.0117205	0.00476747	0.0106103	0.17575	0.983707	-18035.3	0	-475.219
	HSLC_3rd_codon_position_only_4_runs_combined	100000000	-18520.5	-500.372	-18020.2	1.17848	2022.65	33.4543	0.90172	2022.93	1431.32	7.65178	0.336983	2.53013	0.15837	0.0278206	2.73727	0.209429	0.303789	0.218121	0.227863	0.250226	0.854679	0.011842	0.00462842	0.0106215	0.180727	0.983707	-18020.2	0	-485.507
	HSLC_3rd_codon_position_only_4_runs_combined	100080000	-18510.5	-510.738	-17999.8	1.2041	2022.63	33.7041	0.919241	2022.91	698.422	6.76072	0.312795	2.37336	0.168865	0.0602859	2.88464	0.200047	0.311912	0.219896	0.220647	0.247545	1.02085	0.0109238	0.00440186	0.00991491	0.176939	0.983707	-17999.8	0	-497.205
	HSLC_3rd_codon_position_only_4_runs_combined	100160000	-18532.2	-507.862	-18024.4	1.16624	2022.67	32.7002	0.913094	2022.92	365.561	5.79717	0.352327	2.36074	0.140998	0.0174556	2.93071	0.197774	0.307666	0.208009	0.231711	0.252615	0.828767	0.011349	0.00536291	0.0104875	0.155333	0.983707	-18024.4	0	-496.135
	HSLC_3rd_codon_position_only_4_runs_combined	100240000	-18556.7	-524.844	-18031.8	1.16452	2022.67	33.7268	0.956698	2022.88	2124.88	7.95544	0.251577	2.39998	0.15488	0.0295576	2.84152	0.322485	0.309116	0.214538	0.231006	0.24534	0.871327	0.011146	0.00481467	0.0101855	0.167901	0.983707	-18031.8	0	-509.229
	HSLC_3rd_codon_position_only_4_runs_combined	100320000	-18511.5	-480.149	-18031.4	1.1998	2022.63	31.3239	0.919591	2022.91	255.18	5.71615	0.24837	2.36024	0.144918	0.0558988	2.94581	0.244762	0.316022	0.214786	0.227677	0.241515	0.812867	0.012248	0.00460888	0.0110459	0.18529	0.983707	-18031.4	0	-468.923
	HSLC_3rd_codon_position_only_4_runs_combined	100400000	-18538.7	-512.396	-18026.3	1.26173	2022.57	33.8835	0.894643	2022.94	303.184	5.63929	0.355058	2.50176	0.167331	0.0339869	2.70295	0.238919	0.314119	0.20576	0.227927	0.252194	0.857503	0.0106378	0.00415866	0.00970079	0.180701	0.983707	-18026.3	0	-501.165
	HSLC_3rd_codon_position_only_4_runs_combined	100480000	-18541.1	-514.965	-18026.2	1.18787	2022.65	32.9816	0.928558	2022.9	413.618	5.84831	0.225353	2.21727	0.157861	0.0450976	3.11321	0.241206	0.335276	0.199987	0.231911	0.232826	1.09892	0.0113244	0.00544025	0.0105507	0.152911	0.983707	-18026.2	0	-502.481
	HSLC_3rd_codon_position_only_4_runs_combined	100560000	-18515.2	-510.284	-18004.9	1.27245	2022.56	33.6542	0.906928	2022.93	286.823	5.7526	0.346218	2.29028	0.170548	0.0381315	2.92224	0.232585	0.322053	0.212897	0.220407	0.244642	1.09967	0.0110025	0.00623034	0.0102792	0.126659	0.983707	-18004.9	0	-498.292
	HSLC_3rd_codon_position_only_4_runs_combined	100640000	-18527.9	-480.065	-18047.8	1.12568	2022.71	31.3155	0.917061	2022.92	1245.69	7.50229	0.306144	2.37938	0.168517	0.0346719	2.87332	0.237968	0.321209	0.217819	0.224907	0.236065	0.965	0.0125787	0.00405717	0.0111224	0.202251	0.983707	-18047.8	0	-465.246
	HSLC_3rd_codon_position_only_4_runs_combined	100720000	-18524.6	-485.494	-18039.1	1.1666	2022.67	31.7958	0.896804	2022.94	405.575	6.0798	0.233613	2.25113	0.157113	0.037163	3.07873	0.242252	0.320851	0.206831	0.238789	0.233529	0.917743	0.0114366	0.00415725	0.0102333	0.189312	0.983707	-18039.1	0	-473.373
	HSLC_3rd_codon_position_only_4_runs_combined	100800000	-18529.9	-490.147	-18039.8	1.22307	2022.61	31.6488	0.908411	2022.92	188.537	5.15944	0.309418	2.43619	0.16657	0.0533824	2.76232	0.272119	0.311439	0.213326	0.218179	0.257056	0.965159	0.0113702	0.00540058	0.0105242	0.154583	0.983707	-18039.8	0	-479.411
	HSLC_3rd_codon_position_only_4_runs_combined	100880000	-18549.1	-520.342	-18028.8	1.24373	2022.59	34.4854	0.919931	2022.91	390.2	5.84945	0.256521	2.50922	0.16257	0.0674825	2.72765	0.276555	0.309727	0.219424	0.220954	0.249894	1.21202	0.011429	0.00494984	0.0104656	0.167548	0.983707	-18028.8	0	-507.818
	HSLC_3rd_codon_position_only_4_runs_combined	100960000	-18525.3	-512.326	-18013	1.16291	2022.67	33.8523	0.94263	2022.89	2390.79	8.1662	0.292521	2.33806	0.174674	0.0540759	2.92667	0.213998	0.321107	0.207048	0.220459	0.251386	0.760679	0.0116315	0.00424384	0.0104123	0.188885	0.983707	-18013	0	-496.677
	HSLC_3rd_codon_position_only_4_runs_combined	101040000	-18544.9	-536.634	-18008.3	1.27354	2022.56	35.7329	0.966387	2022.87	883.53	6.80722	0.288616	2.36407	0.201506	0.0316301	2.87194	0.242233	0.309777	0.214442	0.230901	0.24488	0.812468	0.00996467	0.00374611	0.00904084	0.185402	0.983707	-18008.3	0	-523.412
	HSLC_3rd_codon_position_only_4_runs_combined	101120000	-18531.9	-522.24	-18009.6	1.25157	2022.58	34.1334	0.935475	2022.9	261.492	5.31527	0.273179	2.37077	0.17491	0.0526831	2.91147	0.216989	0.30373	0.221793	0.227727	0.24675	0.783971	0.0107645	0.00554595	0.0100138	0.142221	0.983707	-18009.6	0	-511.476
	HSLC_3rd_codon_position_only_4_runs_combined	101200000	-18520.2	-500.961	-18019.2	1.2102	2022.62	32.3456	0.894757	2022.94	388.072	5.98788	0.27728	2.36225	0.194608	0.0810599	2.82202	0.262775	0.310883	0.214581	0.224823	0.249713	0.999043	0.0112581	0.00582807	0.0105067	0.141465	0.983707	-18019.2	0	-488.582
	HSLC_3rd_codon_position_only_4_runs_combined	101280000	-18529.2	-501.193	-18028	1.17276	2022.66	32.4864	0.958477	2022.87	413.398	6.0908	0.287774	2.16085	0.218652	0.0423976	3.062	0.228326	0.320114	0.211272	0.226066	0.242547	0.786642	0.0113732	0.00414683	0.0102848	0.188962	0.983707	-18028	0	-489.281
	HSLC_3rd_codon_position_only_4_runs_combined	101360000	-18523.8	-482.708	-18041.1	1.14952	2022.68	31.5604	0.903331	2022.93	750.307	6.99979	0.320067	2.43865	0.144346	0.0281551	2.84355	0.225225	0.3109	0.214146	0.232617	0.242337	0.842758	0.0124828	0.00443692	0.0111723	0.19185	0.983707	-18041.1	0	-469.085
	HSLC_3rd_codon_position_only_4_runs_combined	101440000	-18539.6	-511.462	-18028.1	1.25186	2022.58	32.9809	0.909142	2022.92	157.93	4.81947	0.294658	2.32436	0.147801	0.0837866	2.88761	0.261779	0.31196	0.215486	0.229217	0.243337	0.819708	0.0117145	0.00570748	0.0109642	0.150813	0.983707	-18028.1	0	-501.446
	HSLC_3rd_codon_position_only_4_runs_combined	101520000	-18528.2	-514.472	-18013.8	1.20834	2022.62	33.5424	0.918813	2022.91	379.667	5.93255	0.30056	2.45381	0.1913	0.0445132	2.76948	0.240343	0.319095	0.207323	0.22832	0.245262	1.07202	0.0114275	0.0044611	0.0103693	0.180873	0.983707	-18013.8	0	-502.22
	HSLC_3rd_codon_position_only_4_runs_combined	101600000	-18558.6	-551.326	-18007.3	1.18055	2022.65	37.0249	0.939665	2022.89	1911.37	7.40584	0.240198	2.28687	0.1458	0.0401803	3.02871	0.258247	0.328081	0.208158	0.218277	0.245484	0.985047	0.0104069	0.00521297	0.0096327	0.146602	0.983707	-18007.3	0	-536.206
	HSLC_3rd_codon_position_only_4_runs_combined	101680000	-18549.8	-509.838	-18039.9	1.22007	2022.61	33.5408	0.918069	2022.91	485.516	6.11222	0.29074	2.41831	0.170852	0.019968	2.91782	0.182308	0.31149	0.216509	0.234778	0.237223	0.801577	0.0108473	0.00462177	0.00987794	0.169731	0.983707	-18039.9	0	-497.737
	HSLC_3rd_codon_position_only_4_runs_combined	101760000	-18521.6	-510.164	-18011.4	1.18817	2022.64	33.3323	0.924942	2022.91	608.632	6.36297	0.341558	2.4479	0.21734	0.0290438	2.74861	0.215547	0.318073	0.202464	0.235118	0.244345	0.773753	0.0108083	0.0043085	0.00985438	0.178292	0.983707	-18011.4	0	-497.647
	HSLC_3rd_codon_position_only_4_runs_combined	101840000	-18520.5	-495.21	-18025.3	1.19471	2022.64	33.083	0.904997	2022.93	1201.32	7.49615	0.367015	2.3932	0.163401	0.0327109	2.83687	0.206806	0.312528	0.206503	0.22495	0.256019	1.05352	0.0116652	0.00372193	0.010336	0.203355	0.983707	-18025.3	0	-480.391
	HSLC_3rd_codon_position_only_4_runs_combined	101920000	-18537.2	-484.647	-18052.6	1.16619	2022.67	32.117	0.943172	2022.89	496.325	6.38826	0.310902	2.48075	0.154107	0.0385611	2.7949	0.220787	0.307624	0.217756	0.23032	0.2443	0.733238	0.012052	0.00411917	0.0107086	0.196161	0.983707	-18052.6	0	-472.363
	HSLC_3rd_codon_position_only_4_runs_combined	102000000	-18520.9	-494.619	-18026.3	1.33355	2022.5	32.0112	0.919627	2022.91	276.412	5.78469	0.275941	2.45552	0.183922	0.0655068	2.78949	0.229613	0.301903	0.216957	0.237239	0.243901	0.837577	0.0127905	0.00525736	0.011663	0.174417	0.983707	-18026.3	0	-483.085
	HSLC_3rd_codon_position_only_4_runs_combined	102080000	-18523.8	-514.588	-18009.2	1.18847	2022.64	34.0386	0.899447	2022.93	291.837	5.34869	0.301688	2.45014	0.155145	0.033131	2.80191	0.257984	0.326694	0.205854	0.230399	0.237054	0.867927	0.010662	0.00538393	0.00989604	0.14536	0.983707	-18009.2	0	-503.535
	HSLC_3rd_codon_position_only_4_runs_combined	102160000	-18550.6	-522.998	-18027.6	1.26041	2022.57	34.6234	0.9264	2022.91	428.932	5.89183	0.305318	2.36209	0.169218	0.0452953	2.83975	0.278321	0.321362	0.209661	0.22618	0.242797	1.08255	0.0107879	0.00483334	0.00991165	0.162913	0.983707	-18027.6	0	-510.654
	HSLC_3rd_codon_position_only_4_runs_combined	102240000	-18510.1	-513.64	-17996.4	1.22659	2022.61	32.9268	0.933398	2022.9	1154.12	7.23269	0.287113	2.54837	0.137177	0.0386716	2.78142	0.20724	0.303763	0.213513	0.234262	0.248462	1.13453	0.0107063	0.00584402	0.010024	0.132866	0.983707	-17996.4	0	-498.712
	HSLC_3rd_codon_position_only_4_runs_combined	102320000	-18502.3	-478.077	-18024.2	1.16471	2022.67	31.4788	0.909453	2022.92	300.731	5.76128	0.303378	2.40636	0.144714	0.0285655	2.89163	0.225355	0.321464	0.222573	0.225188	0.230774	1.21041	0.0114287	0.00433522	0.0102937	0.184338	0.983707	-18024.2	0	-465.945
	HSLC_3rd_codon_position_only_4_runs_combined	102400000	-18519.5	-489.918	-18029.6	1.17414	2022.66	31.5264	0.944574	2022.89	131.193	4.85901	0.263192	2.25904	0.151007	0.0555373	3.04041	0.230813	0.312427	0.211501	0.235265	0.240806	1.15482	0.011618	0.00474344	0.0105909	0.175276	0.983707	-18029.6	0	-479.534
	HSLC_3rd_codon_position_only_4_runs_combined	102480000	-18497.6	-476.087	-18021.5	1.14611	2022.69	30.5565	0.916371	2022.92	204.524	5.43888	0.261801	2.42677	0.184494	0.0432573	2.86436	0.219316	0.314377	0.209636	0.237689	0.238298	0.720555	0.0125749	0.00545192	0.0115295	0.167406	0.983707	-18021.5	0	-465.388
	HSLC_3rd_codon_position_only_4_runs_combined	102560000	-18522.9	-497.267	-18025.7	1.2404	2022.59	31.9781	0.95898	2022.87	464.403	6.06924	0.310866	2.26828	0.159956	0.0619418	2.93395	0.265005	0.319196	0.201488	0.234983	0.244334	0.797673	0.0125559	0.00482068	0.0113597	0.182893	0.983707	-18025.7	0	-485.082
	HSLC_3rd_codon_position_only_4_runs_combined	102640000	-18522.5	-513.048	-18009.5	1.19429	2022.64	33.4684	0.922615	2022.91	631.833	6.59958	0.247819	2.43722	0.172289	0.0666582	2.84168	0.23433	0.314941	0.214594	0.224594	0.245872	0.870568	0.0114042	0.00497073	0.0104451	0.166687	0.983707	-18009.5	0	-499.958
	HSLC_3rd_codon_position_only_4_runs_combined	102720000	-18510.1	-500.44	-18009.7	1.20856	2022.62	32.6088	0.901787	2022.93	263.036	5.43138	0.290564	2.6078	0.155862	0.0282515	2.673	0.244515	0.314637	0.216464	0.228973	0.239926	0.85563	0.0116808	0.00582489	0.0108513	0.147291	0.983707	-18009.7	0	-489.28
	HSLC_3rd_codon_position_only_4_runs_combined	102800000	-18533.5	-478.99	-18054.5	1.21487	2022.62	31.38	0.903941	2022.93	342.244	5.98743	0.273002	2.286	0.200081	0.0595516	2.95183	0.22954	0.310652	0.218127	0.229984	0.241237	0.977074	0.0130298	0.00516898	0.0116826	0.178894	0.983707	-18054.5	0	-466.802
	HSLC_3rd_codon_position_only_4_runs_combined	102880000	-18527.2	-503.367	-18023.8	1.16929	2022.66	32.1012	0.899751	2022.93	377.322	5.89028	0.26312	2.41448	0.170027	0.0493997	2.83159	0.271389	0.303813	0.20824	0.235501	0.252446	0.936206	0.0116235	0.00503772	0.0107021	0.167452	0.983707	-18023.8	0	-491.293
	HSLC_3rd_codon_position_only_4_runs_combined	102960000	-18485	-480.471	-18004.5	1.13373	2022.7	31.1258	0.906409	2022.93	1087.18	7.53322	0.250973	2.27476	0.20799	0.0496923	3.01885	0.197736	0.311309	0.220016	0.235408	0.233266	0.90629	0.0123788	0.00477765	0.0110934	0.18226	0.983707	-18004.5	0	-465.795
	HSLC_3rd_codon_position_only_4_runs_combined	103040000	-18492.3	-469.999	-18022.3	1.17657	2022.66	30.6481	0.908086	2022.92	204.555	5.48897	0.25188	2.48921	0.169053	0.0498309	2.83808	0.201945	0.315487	0.208347	0.228438	0.247728	1.09927	0.0125717	0.00478338	0.0112753	0.183974	0.983707	-18022.3	0	-458.619
	HSLC_3rd_codon_position_only_4_runs_combined	103120000	-18508.9	-486.9	-18022	1.18814	2022.64	31.6765	0.895016	2022.94	307.182	5.85364	0.236895	2.28572	0.183387	0.0483212	3.0053	0.240379	0.317883	0.210032	0.223801	0.248283	0.931128	0.0117871	0.00450107	0.0106175	0.183542	0.983707	-18022	0	-475.178
	HSLC_3rd_codon_position_only_4_runs_combined	103200000	-18519.5	-491.07	-18028.5	1.19282	2022.64	32.6351	0.935328	2022.9	465.153	6.27009	0.320885	2.36203	0.152213	0.035438	2.90811	0.221321	0.310785	0.21846	0.227512	0.243242	0.913677	0.0119608	0.00447988	0.0106741	0.185839	0.983707	-18028.5	0	-478.591
	HSLC_3rd_codon_position_only_4_runs_combined	103280000	-18508.6	-507.367	-18001.3	1.17322	2022.66	33.2197	0.913832	2022.92	369.263	5.84757	0.294187	2.51683	0.181924	0.0260555	2.72023	0.26077	0.308126	0.219887	0.230912	0.241075	1.06873	0.0113586	0.00518443	0.01042	0.160312	0.983707	-18001.3	0	-495.154
	HSLC_3rd_codon_position_only_4_runs_combined	103360000	-18534.4	-506.011	-18028.4	1.28554	2022.55	33.7232	0.909814	2022.92	540.052	6.31923	0.221119	2.40782	0.177494	0.0479472	2.90229	0.243328	0.315086	0.205752	0.236627	0.242535	0.977432	0.0109422	0.00497623	0.0100376	0.160825	0.983707	-18028.4	0	-493.187
	HSLC_3rd_codon_position_only_4_runs_combined	103440000	-18505.7	-486.441	-18019.3	1.19165	2022.64	31.5421	0.892528	2022.94	365.534	6.06737	0.278052	2.38278	0.202257	0.02705	2.82483	0.285033	0.311458	0.214502	0.229727	0.244314	0.802175	0.0116093	0.00569912	0.0107651	0.149677	0.983707	-18019.3	0	-474.422
	HSLC_3rd_codon_position_only_4_runs_combined	103520000	-18556.6	-526.87	-18029.7	1.21953	2022.61	34.4546	0.940756	2022.89	846.587	6.74025	0.231644	2.54427	0.146676	0.0374742	2.79258	0.247357	0.309615	0.210283	0.233875	0.246228	0.900201	0.0109517	0.00475521	0.0100849	0.167206	0.983707	-18029.7	0	-513.333
	HSLC_3rd_codon_position_only_4_runs_combined	103600000	-18552.6	-537.326	-18015.3	1.34347	2022.49	36.7888	0.926061	2022.91	724.49	6.51712	0.269849	2.35804	0.224367	0.0585186	2.8462	0.243025	0.305874	0.212851	0.230651	0.250624	0.940683	0.0103482	0.00379326	0.00928835	0.18835	0.983707	-18015.3	0	-524.363
	HSLC_3rd_codon_position_only_4_runs_combined	103680000	-18489.2	-490.094	-17999.1	1.20668	2022.63	31.6168	0.909415	2022.92	354.1	6.02663	0.269898	2.36709	0.198762	0.0416057	2.8636	0.259047	0.312152	0.215232	0.229366	0.24325	0.845006	0.0121729	0.00554571	0.0111921	0.160576	0.983707	-17999.1	0	-478.055
	HSLC_3rd_codon_position_only_4_runs_combined	103760000	-18513.1	-494.75	-18018.3	1.2955	2022.54	32.425	0.934884	2022.9	1006.21	7.24214	0.324573	2.3338	0.207971	0.0464829	2.83924	0.247934	0.312135	0.212368	0.229348	0.246149	0.774843	0.0113089	0.00422854	0.0101843	0.186039	0.983707	-18018.3	0	-480.84
	HSLC_3rd_codon_position_only_4_runs_combined	103840000	-18531.5	-484.6	-18046.9	1.18713	2022.65	31.2883	0.926744	2022.91	161.186	4.93702	0.254743	2.3052	0.19802	0.0200221	2.97231	0.24971	0.315456	0.223501	0.228436	0.232607	1.24694	0.0122744	0.00501436	0.0111215	0.175202	0.983707	-18046.9	0	-473.706
	HSLC_3rd_codon_position_only_4_runs_combined	103920000	-18521.6	-494.472	-18027.1	1.20173	2022.63	32.6114	0.901062	2022.93	946.345	7.29232	0.303816	2.41393	0.204564	0.0321843	2.76915	0.276365	0.31404	0.209888	0.230321	0.245751	0.9748	0.0113335	0.00468307	0.0102681	0.17374	0.983707	-18027.1	0	-480.126
	HSLC_3rd_codon_position_only_4_runs_combined	104000000	-18536.2	-498.447	-18037.8	1.23775	2022.6	33.1927	0.89379	2022.94	902.002	6.99291	0.282718	2.40183	0.159194	0.0277265	2.94169	0.186842	0.321881	0.219083	0.22334	0.235696	0.750086	0.0113462	0.00491546	0.0103674	0.167508	0.983707	-18037.8	0	-484.858
	HSLC_3rd_codon_position_only_4_runs_combined	104080000	-18551.3	-509.482	-18041.8	1.15995	2022.67	33.7751	0.91849	2022.91	1787.29	7.83857	0.276942	2.4107	0.190568	0.0773812	2.78721	0.257201	0.32029	0.214261	0.22844	0.237009	0.9468	0.0111495	0.00432828	0.0100407	0.181555	0.983707	-18041.8	0	-494.096
	HSLC_3rd_codon_position_only_4_runs_combined	104160000	-18541.7	-504.761	-18037	1.21682	2022.62	32.9736	0.91605	2022.92	889.389	6.8431	0.301177	2.37775	0.140415	0.0564221	2.92194	0.20229	0.305824	0.212998	0.237712	0.243466	0.996907	0.011735	0.00474586	0.0106339	0.176482	0.983707	-18037	0	-490.849
	HSLC_3rd_codon_position_only_4_runs_combined	104240000	-18542.9	-519.532	-18023.4	1.25718	2022.58	33.8659	0.925108	2022.91	374.073	5.77881	0.320353	2.28434	0.184887	0.045434	2.97944	0.185552	0.311171	0.205009	0.24292	0.2409	1.02611	0.0111819	0.00439874	0.010252	0.179934	0.983707	-18023.4	0	-507.521
	HSLC_3rd_codon_position_only_4_runs_combined	104320000	-18507.4	-500.458	-18006.9	1.22544	2022.61	32.6197	0.914983	2022.92	194.688	5.09545	0.354427	2.42012	0.193315	0.059829	2.72549	0.246824	0.315824	0.208923	0.226929	0.248324	1.08318	0.0113301	0.00440267	0.0102781	0.181438	0.983707	-18006.9	0	-489.68
	HSLC_3rd_codon_position_only_4_runs_combined	104400000	-18512.1	-511.982	-18000.1	1.17833	2022.65	33.0421	0.928192	2022.9	262.565	5.40989	0.293302	2.49156	0.209374	0.0213519	2.77094	0.213475	0.312961	0.204735	0.230129	0.252174	0.998195	0.0114642	0.00502095	0.0105279	0.166035	0.983707	-18000.1	0	-500.67
	HSLC_3rd_codon_position_only_4_runs_combined	104480000	-18529	-518.382	-18010.7	1.18632	2022.65	34.0713	0.969809	2022.86	1132.63	7.15395	0.242991	2.36005	0.151529	0.0448958	2.9621	0.238434	0.314696	0.215552	0.23036	0.239392	0.868391	0.0108088	0.00428215	0.0097911	0.17906	0.983707	-18010.7	0	-504.305
	HSLC_3rd_codon_position_only_4_runs_combined	104560000	-18512.1	-491.582	-18020.5	1.17813	2022.65	32.9231	0.904084	2022.93	975.027	7.38805	0.311018	2.40936	0.186227	0.0244357	2.81413	0.254838	0.31208	0.212037	0.229295	0.246588	0.968992	0.0122273	0.00351248	0.0106068	0.213472	0.983707	-18020.5	0	-477.284
[truncated: 10,150 more rows]

## Sheet: Figure 4
Figure 4
	OutbreakId	Group	Category	Latitude	Longitude	Source
	107981	Bird	Wild	19.1963	-99.557	https://wahis.woah.org/
[truncated: 1,043 more rows]
